# Supplementary material for: Metal-dependent programmed cell death-related lncRNA prognostic signatures and natural drug sensitivity prediction for gastric cancer
Source: Front Pharmacol. 2022 Oct 21;13:1039499. doi: 10.3389/fphar.2022.1039499 (PMC9634547; doi:10.3389/fphar.2022.1039499)
Supplement: Supplementary file 2 [file Table1.XLSX]

## Sheet: S1
Table S1. Differentially expressed genes and lncRNAs among gastric cancer tissues.
ID	baseMean	log2FoldChange	lfcSE	stat	pvalue	padj	Types
ENSG00000213401.7	428.461	9.2777	0.798894	11.6132	3.53195e-31	8.06394e-29	Genes
ENSG00000147381.10	525.919	8.94398	0.955826	9.35733	8.17754e-21	3.823e-19	Genes
ENSG00000197172.9	576.151	8.86884	0.807685	10.9806	4.73918e-28	6.74303e-26	Genes
ENSG00000221867.7	813.801	8.65534	0.767013	11.2845	1.56571e-29	2.82042e-27	Genes
ENSG00000123407.3	357.663	8.48389	0.742549	11.4254	3.12347e-30	6.13292e-28	Genes
ENSG00000126890.13	130.628	8.24955	1.05147	7.84575	4.30366e-15	8.12522e-14	Genes
ENSG00000198681.6	154.682	7.52095	0.930029	8.08679	6.12576e-16	1.32759e-14	Genes
ENSG00000046774.9	69.3459	7.50911	1.04726	7.17021	7.48813e-13	9.53498e-12	Genes
ENSG00000170373.7	3752.04	6.99499	0.391253	17.8784	1.73597e-71	1.13619e-67	Genes
ENSG00000198054.10	81.6363	6.93548	0.896092	7.73969	9.96602e-15	1.76132e-13	Genes
ENSG00000123500.8	2491.01	6.90066	0.356104	19.3782	1.17903e-83	2.31502e-79	Genes
ENSG00000198930.11	409.734	6.83648	0.613177	11.1493	7.2195e-29	1.15248e-26	Genes
ENSG00000124260.10	108.538	6.81912	0.871341	7.82601	5.03609e-15	9.36398e-14	Genes
ENSG00000155495.8	31.5141	6.72327	0.932186	7.21236	5.49885e-13	7.16932e-12	Genes
ENSG00000163283.6	224.063	6.57277	0.526013	12.4954	7.90494e-36	4.08456e-33	Genes
ENSG00000029559.6	68.1023	6.56824	0.532031	12.3456	5.14541e-35	2.40548e-32	Genes
ENSG00000180818.4	943.499	6.50742	0.431585	15.078	2.26153e-51	8.88102e-48	Genes
ENSG00000185686.16	795.718	6.35737	0.507226	12.5336	4.88873e-36	2.6664e-33	Genes
ENSG00000162344.3	90.9104	6.25581	0.601665	10.3975	2.54521e-25	2.41426e-23	Genes
ENSG00000136881.10	380.885	6.23316	0.484615	12.8621	7.35655e-38	4.65954e-35	Genes
ENSG00000125207.6	352.23	6.17452	0.508351	12.1462	6.01218e-34	2.31469e-31	Genes
ENSG00000147246.8	33.6509	6.13412	0.759317	8.07847	6.55866e-16	1.41516e-14	Genes
ENSG00000159217.8	832.134	5.99436	0.54006	11.0994	1.26223e-28	1.92123e-26	Genes
ENSG00000198443.6	31.5855	5.92837	0.701186	8.45478	2.79618e-17	7.5004e-16	Genes
ENSG00000080511.3	36.8258	5.90938	0.57937	10.1997	1.98985e-24	1.63475e-22	Genes
ENSG00000060718.17	1557.53	5.82272	0.390881	14.8964	3.47673e-50	1.13776e-46	Genes
ENSG00000158874.10	242.537	5.80842	0.635967	9.13321	6.65005e-20	2.7374e-18	Genes
ENSG00000189052.6	24.99	5.79039	0.734906	7.87908	3.29793e-15	6.36099e-14	Genes
ENSG00000101441.4	50.7913	5.71869	0.506563	11.2892	1.48392e-29	2.69785e-27	Genes
ENSG00000181433.8	38.7308	5.62255	0.727581	7.72773	1.09481e-14	1.91463e-13	Genes
ENSG00000198842.8	341.313	5.55798	0.613549	9.05874	1.31962e-19	5.24507e-18	Genes
ENSG00000184029.8	21.3072	5.48349	0.880974	6.22435	4.83552e-10	3.86114e-09	Genes
ENSG00000184697.6	288.707	5.47634	0.582468	9.40194	5.35638e-21	2.58409e-19	Genes
ENSG00000163286.6	588.626	5.41964	0.519862	10.4252	1.9035e-25	1.84114e-23	Genes
ENSG00000164651.15	69.5414	5.38886	0.560836	9.60862	7.35265e-22	4.03266e-20	Genes
ENSG00000185247.13	65.2921	5.37573	0.810576	6.63198	3.31218e-11	3.22592e-10	Genes
ENSG00000111700.11	153.342	5.32432	0.587316	9.06551	1.24018e-19	4.95944e-18	Genes
ENSG00000117148.7	113.919	5.28449	0.570562	9.26192	2.00794e-20	8.85977e-19	Genes
ENSG00000123364.4	171.779	5.2802	0.563834	9.36482	7.61775e-21	3.59554e-19	Genes
ENSG00000204019.4	236.787	5.2733	0.566836	9.30304	1.36482e-20	6.2033e-19	Genes
ENSG00000267978.4	35.6355	5.26437	0.952711	5.52567	3.28228e-08	1.90223e-07	Genes
ENSG00000204542.2	41.3043	5.25689	0.709395	7.41038	1.25936e-13	1.83303e-12	Genes
ENSG00000243709.1	529.621	5.08824	0.53736	9.46896	2.82634e-21	1.41209e-19	Genes
ENSG00000126752.7	19.9981	5.02915	0.838264	5.99948	1.97945e-09	1.42264e-08	Genes
ENSG00000187258.12	440.671	5.00258	0.524784	9.53264	1.53339e-21	7.84067e-20	Genes
ENSG00000106038.11	103.813	4.99056	0.530251	9.41168	4.88277e-21	2.3731e-19	Genes
ENSG00000101115.11	457.32	4.92837	0.364858	13.5076	1.4098e-41	1.38407e-38	Genes
ENSG00000128610.10	171.503	4.91667	0.426614	11.5249	9.88569e-31	2.06495e-28	Genes
ENSG00000149968.10	2388.72	4.8257	0.442734	10.8998	1.15532e-27	1.51231e-25	Genes
ENSG00000005073.5	271.968	4.79772	0.407402	11.7764	5.16706e-32	1.3898e-29	Genes
ENSG00000269586.6	10.7686	4.78211	1.10789	4.3164	1.58592e-05	5.70739e-05	Genes
ENSG00000170516.15	18.116	4.75708	0.889942	5.34539	9.02236e-08	4.87088e-07	Genes
ENSG00000123838.9	405.408	4.74188	0.427202	11.0998	1.25661e-28	1.92123e-26	Genes
ENSG00000187772.6	40.3626	4.70974	0.836733	5.62873	1.8154e-08	1.09779e-07	Genes
ENSG00000268940.4	16.6604	4.70287	1.07137	4.38957	1.13575e-05	4.19172e-05	Genes
ENSG00000197587.9	107.82	4.68835	0.396882	11.813	3.34591e-32	9.38527e-30	Genes
ENSG00000120054.10	24.0466	4.6734	0.701081	6.66599	2.6288e-11	2.61085e-10	Genes
ENSG00000100557.8	211.075	4.67127	0.47248	9.88669	4.75474e-23	3.10164e-21	Genes
ENSG00000164283.11	469.919	4.63334	0.258287	17.9388	5.87404e-72	5.76684e-68	Genes
ENSG00000169548.3	16.797	4.63275	0.619882	7.47361	7.80251e-14	1.17127e-12	Genes
ENSG00000146678.8	99.2768	4.5891	0.50137	9.15312	5.53105e-20	2.29603e-18	Genes
ENSG00000162006.8	54.8622	4.58019	0.49988	9.16259	5.06677e-20	2.12124e-18	Genes
ENSG00000123388.4	426.547	4.51439	0.343864	13.1284	2.26381e-39	1.5875e-36	Genes
ENSG00000165164.11	57.153	4.49281	0.48787	9.20903	3.29074e-20	1.41697e-18	Genes
ENSG00000268606.4	6.21141	4.4616	0.761406	5.85969	4.63723e-09	3.10757e-08	Genes
ENSG00000105989.7	413.429	4.45231	0.310338	14.3466	1.11865e-46	2.74558e-43	Genes
ENSG00000204710.2	81.3078	4.43261	0.4511	9.82622	8.68132e-23	5.44593e-21	Genes
ENSG00000182111.8	21.1333	4.40381	0.631693	6.97144	3.13711e-12	3.61698e-11	Genes
ENSG00000181143.14	1079.98	4.39573	0.503522	8.72996	2.5477e-18	8.33735e-17	Genes
ENSG00000127928.11	73.1833	4.3836	0.567213	7.72832	1.08974e-14	1.90875e-13	Genes
ENSG00000113249.11	139.647	4.35438	0.463569	9.39316	5.82277e-21	2.78854e-19	Genes
ENSG00000174015.8	20.3181	4.34589	0.564082	7.70435	1.3151e-14	2.25914e-13	Genes
ENSG00000137868.17	861.149	4.33338	0.353417	12.2614	1.46009e-34	6.23238e-32	Genes
ENSG00000180806.4	215.272	4.30718	0.326514	13.1914	9.83159e-40	7.14975e-37	Genes
ENSG00000124157.6	16.3525	4.28828	0.680073	6.30562	2.87035e-10	2.38691e-09	Genes
ENSG00000164400.5	45.8695	4.27223	0.433912	9.84584	7.14364e-23	4.55407e-21	Genes
ENSG00000128683.12	339.263	4.23263	0.362596	11.6731	1.74838e-31	4.29119e-29	Genes
ENSG00000212901.3	17.113	4.22599	0.868549	4.86558	1.14121e-06	5.09962e-06	Genes
ENSG00000128713.12	23.3792	4.19718	0.748889	5.60454	2.08813e-08	1.25192e-07	Genes
ENSG00000217236.1	8.88308	4.18676	0.885108	4.73023	2.2427e-06	9.47811e-06	Genes
ENSG00000084453.15	50.5625	4.16931	0.466695	8.9337	4.11992e-19	1.49252e-17	Genes
ENSG00000099953.8	5737.81	4.16351	0.306263	13.5946	4.31282e-42	4.70456e-39	Genes
ENSG00000273706.3	27.8769	4.13426	0.553531	7.46888	8.08816e-14	1.20677e-12	Genes
ENSG00000183091.18	1653.6	4.12057	0.369041	11.1656	6.00736e-29	9.6684e-27	Genes
ENSG00000167580.6	130.265	4.10769	0.53597	7.66404	1.80181e-14	3.03157e-13	Genes
ENSG00000169059.11	6.30716	4.10417	0.895157	4.58486	4.54296e-06	1.80752e-05	Genes
ENSG00000131050.9	30.7551	4.09565	0.571816	7.16254	7.91953e-13	1.00258e-11	Genes
ENSG00000149948.12	1241.86	4.07473	0.356443	11.4316	2.90542e-30	5.76242e-28	Genes
ENSG00000095752.5	399.73	4.06311	0.374835	10.8397	2.23129e-27	2.73515e-25	Genes
ENSG00000164778.4	121.29	4.04311	0.527775	7.66068	1.84948e-14	3.10646e-13	Genes
ENSG00000132693.11	10.3975	4.04175	0.690131	5.8565	4.72725e-09	3.1625e-08	Genes
ENSG00000134538.2	13.4954	4.03949	0.629851	6.41341	1.42302e-10	1.25016e-09	Genes
ENSG00000007952.16	576.318	4.03651	0.407339	9.90945	3.78707e-23	2.51213e-21	Genes
ENSG00000108244.15	1486.21	3.99105	0.474567	8.40987	4.10473e-17	1.07893e-15	Genes
ENSG00000234068.5	9.64871	3.97883	0.99098	4.01504	5.9435e-05	0.000190532	Genes
ENSG00000134365.11	8.13722	3.96288	0.679314	5.83364	5.42312e-09	3.59012e-08	Genes
ENSG00000181355.19	14.9715	3.95549	0.551629	7.17057	7.46845e-13	9.51609e-12	Genes
ENSG00000166049.10	14.203	3.9489	0.999082	3.95253	7.73304e-05	0.000242825	Genes
ENSG00000125788.5	6.03861	3.94634	0.840337	4.69614	2.6513e-06	1.1027e-05	Genes
ENSG00000133063.14	522.41	3.92417	0.435188	9.01718	1.92993e-19	7.4595e-18	Genes
ENSG00000137673.7	6978.01	3.91723	0.432622	9.05461	1.37051e-19	5.42538e-18	Genes
ENSG00000171487.13	8.8978	3.87276	0.650059	5.95755	2.56045e-09	1.80518e-08	Genes
ENSG00000118113.10	23.6887	3.84777	0.462517	8.31921	8.85548e-17	2.17619e-15	Genes
ENSG00000178776.4	34.2601	3.84518	0.477562	8.05167	8.16701e-16	1.73549e-14	Genes
ENSG00000165643.9	12.0128	3.83856	0.773147	4.96485	6.8756e-07	3.19381e-06	Genes
ENSG00000083782.6	47.6288	3.81673	0.520759	7.32917	2.31588e-13	3.22977e-12	Genes
ENSG00000185231.4	5.52824	3.80944	0.531111	7.17257	7.36016e-13	9.3903e-12	Genes
ENSG00000068985.4	20.23	3.80705	0.66939	5.68734	1.29035e-08	8.02537e-08	Genes
ENSG00000137745.10	99.35	3.80396	0.392805	9.68409	3.52331e-22	2.04071e-20	Genes
ENSG00000037965.5	166.134	3.78782	0.327802	11.5552	6.94986e-31	1.48327e-28	Genes
ENSG00000139800.8	230.249	3.78419	0.47646	7.94231	1.98442e-15	4.00454e-14	Genes
ENSG00000196748.8	7.68312	3.78379	0.604352	6.26091	3.82743e-10	3.11058e-09	Genes
ENSG00000118785.12	10103.9	3.78251	0.356465	10.6112	2.64445e-26	2.83737e-24	Genes
ENSG00000183305.12	3.87392	3.77486	0.762422	4.95114	7.37783e-07	3.40695e-06	Genes
ENSG00000007350.15	116.852	3.7646	0.520481	7.23293	4.72689e-13	6.24999e-12	Genes
ENSG00000128714.5	50.8519	3.72696	0.809039	4.60665	4.09199e-06	1.64341e-05	Genes
ENSG00000181577.14	874.135	3.7242	0.367583	10.1316	4.00131e-24	3.14263e-22	Genes
ENSG00000182583.11	6.87102	3.7237	0.620576	6.00039	1.96838e-09	1.41676e-08	Genes
ENSG00000198883.10	59.0219	3.70868	0.569055	6.51726	7.16028e-11	6.65998e-10	Genes
ENSG00000176566.4	6.56083	3.70782	0.912546	4.06316	4.84123e-05	0.000158561	Genes
ENSG00000237412.5	13.5865	3.70532	0.678126	5.46406	4.65372e-08	2.63634e-07	Genes
ENSG00000078399.14	248.633	3.69745	0.400748	9.22637	2.79949e-20	1.21075e-18	Genes
ENSG00000172551.9	19.9281	3.69114	0.569196	6.48482	8.88392e-11	8.1322e-10	Genes
ENSG00000197110.7	4.41875	3.68817	0.644166	5.7255	1.03131e-08	6.52586e-08	Genes
ENSG00000103888.14	4838.13	3.68709	0.327107	11.2718	1.80832e-29	3.19877e-27	Genes
ENSG00000101197.11	59.1473	3.68646	0.372571	9.89464	4.39187e-23	2.87448e-21	Genes
ENSG00000206557.5	44.5076	3.66809	0.513716	7.14031	9.31229e-13	1.16537e-11	Genes
ENSG00000167612.11	16.8344	3.66599	0.564062	6.49928	8.07072e-11	7.44333e-10	Genes
ENSG00000108688.10	29.6558	3.66404	0.435579	8.4119	4.03428e-17	1.06184e-15	Genes
ENSG00000164935.5	43.4948	3.66014	0.34377	10.647	1.79992e-26	1.97438e-24	Genes
ENSG00000160161.8	329.967	3.65316	0.35635	10.2516	1.16364e-24	9.89095e-23	Genes
ENSG00000171102.13	10.5639	3.65105	0.640286	5.70222	1.18256e-08	7.39004e-08	Genes
ENSG00000148848.13	1315.32	3.62249	0.273211	13.259	4.00438e-40	3.14504e-37	Genes
ENSG00000253293.4	883.544	3.62237	0.332559	10.8924	1.25244e-27	1.61787e-25	Genes
ENSG00000136352.16	22.0594	3.61144	0.768843	4.69724	2.63705e-06	1.09817e-05	Genes
ENSG00000228836.7	3.0125	3.60666	1.35944	2.65305	0.00797687	0.0162055	Genes
ENSG00000189064.8	4.4759	3.60389	1.29916	2.774	0.0055371	0.0116816	Genes
ENSG00000173612.8	5.10213	3.59525	0.79532	4.52051	6.1691e-06	2.39803e-05	Genes
ENSG00000122133.15	49.4852	3.58028	0.468582	7.64066	2.16114e-14	3.58698e-13	Genes
ENSG00000166415.13	1650.89	3.57793	0.374092	9.56432	1.12944e-21	5.97752e-20	Genes
ENSG00000157766.14	787.044	3.56861	0.250007	14.274	3.17736e-46	5.67159e-43	Genes
ENSG00000160973.7	88.7576	3.5654	0.377821	9.43676	3.84488e-21	1.87879e-19	Genes
ENSG00000130720.11	414.697	3.55826	0.452751	7.8592	3.86585e-15	7.36236e-14	Genes
ENSG00000204365.4	6.86458	3.55475	0.713104	4.98489	6.1997e-07	2.90736e-06	Genes
ENSG00000005981.11	139.278	3.54408	0.564385	6.27954	3.39577e-10	2.79096e-09	Genes
ENSG00000182459.4	8.73225	3.54042	0.531045	6.6669	2.61258e-11	2.59736e-10	Genes
ENSG00000075891.20	25.3262	3.52908	0.531926	6.63454	3.25508e-11	3.17504e-10	Genes
ENSG00000177504.10	2.85451	3.5281	1.29548	2.7234	0.00646142	0.013407	Genes
ENSG00000268964.1	8.50667	3.5099	0.634582	5.53104	3.1833e-08	1.84924e-07	Genes
ENSG00000123584.7	6.20666	3.50495	0.998905	3.50879	0.000450146	0.0012141	Genes
ENSG00000279508.1	64.5452	3.50289	0.347467	10.0812	6.68772e-24	5.03117e-22	Genes
ENSG00000138083.4	76.1488	3.48285	0.485472	7.17414	7.27645e-13	9.30769e-12	Genes
ENSG00000163631.15	425.345	3.48024	0.606852	5.7349	9.75699e-09	6.18994e-08	Genes
ENSG00000073067.12	2248.49	3.47703	0.470456	7.39077	1.45979e-13	2.09372e-12	Genes
ENSG00000166670.8	283.045	3.47041	0.370764	9.36016	7.96183e-21	3.74894e-19	Genes
ENSG00000196335.11	379.257	3.46803	0.324338	10.6926	1.10179e-26	1.22224e-24	Genes
ENSG00000124875.8	554.128	3.46135	0.404259	8.5622	1.1073e-17	3.19732e-16	Genes
ENSG00000145192.11	29.9751	3.45722	0.599522	5.76662	8.08788e-09	5.21358e-08	Genes
ENSG00000124237.5	5.06502	3.4494	0.656881	5.25118	1.51127e-07	7.85854e-07	Genes
ENSG00000183709.7	4.90525	3.44504	0.587901	5.8599	4.63139e-09	3.10578e-08	Genes
ENSG00000163530.4	8.22427	3.43406	0.74629	4.60152	4.19428e-06	1.67968e-05	Genes
ENSG00000154252.11	182.257	3.43171	0.392626	8.74038	2.32317e-18	7.64079e-17	Genes
ENSG00000169067.3	34.4522	3.42936	0.412125	8.32116	8.71088e-17	2.14334e-15	Genes
ENSG00000261949.4	14.4504	3.42862	0.563607	6.08335	1.17697e-09	8.80036e-09	Genes
ENSG00000126583.9	341.593	3.42578	0.370433	9.24803	2.28659e-20	9.99939e-19	Genes
ENSG00000105664.9	1091.63	3.42238	0.398573	8.58657	8.96026e-18	2.64564e-16	Genes
ENSG00000204866.7	94.6106	3.42151	0.389958	8.77404	1.72368e-18	5.78537e-17	Genes
ENSG00000198183.10	12.3998	3.42093	0.79329	4.31233	1.6154e-05	5.79968e-05	Genes
ENSG00000166897.13	284.496	3.41154	0.388678	8.77728	1.67481e-18	5.63096e-17	Genes
ENSG00000165606.7	57.8614	3.40681	0.51292	6.64198	3.09494e-11	3.03239e-10	Genes
ENSG00000257138.1	12.5622	3.4038	0.461995	7.36761	1.73721e-13	2.45749e-12	Genes
ENSG00000146857.3	10.5988	3.39975	0.704448	4.82612	1.3922e-06	6.10176e-06	Genes
ENSG00000129991.11	92.0065	3.39848	0.403275	8.42719	3.54056e-17	9.38176e-16	Genes
ENSG00000183128.7	31.2056	3.39199	0.4908	6.91114	4.80771e-12	5.39117e-11	Genes
ENSG00000164932.11	2406.93	3.39175	0.241205	14.0617	6.53059e-45	9.8637e-42	Genes
ENSG00000043355.9	466.833	3.39046	0.453895	7.46971	8.0374e-14	1.20011e-12	Genes
ENSG00000170178.6	4.74754	3.3903	0.637355	5.31932	1.04156e-07	5.56341e-07	Genes
ENSG00000007038.9	733.177	3.38955	0.449624	7.53863	4.74938e-14	7.44841e-13	Genes
ENSG00000140835.9	229.303	3.38952	0.426345	7.95017	1.86249e-15	3.79752e-14	Genes
ENSG00000146049.1	7.76878	3.38233	0.526226	6.42753	1.29692e-10	1.14707e-09	Genes
ENSG00000147081.13	5.5899	3.37457	0.605471	5.57345	2.49737e-08	1.47743e-07	Genes
ENSG00000186790.5	25.149	3.36963	0.391437	8.60837	7.41076e-18	2.23518e-16	Genes
ENSG00000047936.9	85.0751	3.35908	0.440586	7.62412	2.45695e-14	4.03363e-13	Genes
ENSG00000183206.15	5.65592	3.35465	0.665752	5.03888	4.68254e-07	2.25126e-06	Genes
ENSG00000133115.10	12.6029	3.35366	0.517385	6.48194	9.05518e-11	8.27612e-10	Genes
ENSG00000168065.14	37.5225	3.35321	0.481807	6.95966	3.41104e-12	3.91443e-11	Genes
ENSG00000006377.10	109.269	3.34152	0.476041	7.01939	2.22841e-12	2.63584e-11	Genes
ENSG00000205777.16	3.31264	3.33608	0.967934	3.44659	0.000567702	0.00150126	Genes
ENSG00000170369.3	239.934	3.33351	0.368865	9.0372	1.60729e-19	6.28667e-18	Genes
ENSG00000122641.9	3774.66	3.32759	0.241896	13.7563	4.67083e-43	6.11412e-40	Genes
ENSG00000124657.1	16.6427	3.29283	0.423246	7.77994	7.25615e-15	1.32043e-13	Genes
ENSG00000135480.13	10123	3.28144	0.386611	8.4877	2.10765e-17	5.79604e-16	Genes
ENSG00000152670.17	13.6646	3.26743	0.560203	5.83258	5.45779e-09	3.6082e-08	Genes
ENSG00000131203.11	3105.84	3.25779	0.405077	8.0424	8.80984e-16	1.86805e-14	Genes
ENSG00000111981.4	69.6309	3.25219	0.34646	9.38691	6.1785e-21	2.94453e-19	Genes
ENSG00000257046.4	2.64868	3.23867	0.753883	4.29598	1.73923e-05	6.19892e-05	Genes
ENSG00000173157.15	23.6813	3.23203	0.606631	5.32784	9.93899e-08	5.3364e-07	Genes
ENSG00000123569.8	2.63671	3.21918	0.849985	3.78734	0.00015227	0.000451088	Genes
ENSG00000106031.7	1411.52	3.21429	0.390512	8.23096	1.85714e-16	4.35662e-15	Genes
ENSG00000144407.8	82.6887	3.21208	0.50541	6.35538	2.07906e-10	1.77411e-09	Genes
ENSG00000171759.7	100.72	3.2104	0.51116	6.28061	3.37237e-10	2.77404e-09	Genes
ENSG00000153779.9	2.26154	3.19948	0.968216	3.30451	0.000951416	0.00239439	Genes
ENSG00000214107.6	4.79955	3.19855	0.932719	3.42927	0.000605206	0.00159164	Genes
ENSG00000121075.8	52.914	3.19163	0.460402	6.93227	4.14136e-12	4.69246e-11	Genes
ENSG00000204869.7	60.9291	3.19105	0.432008	7.38657	1.50666e-13	2.15902e-12	Genes
ENSG00000169429.9	6122.66	3.18801	0.349699	9.11645	7.76269e-20	3.16225e-18	Genes
ENSG00000198062.13	2.6215	3.18758	0.797487	3.99703	6.41409e-05	0.000204549	Genes
ENSG00000129988.5	83.864	3.18389	0.44788	7.1088	1.17056e-12	1.44281e-11	Genes
ENSG00000102243.11	225.605	3.17947	0.554394	5.73504	9.74922e-09	6.18701e-08	Genes
ENSG00000164694.15	4242.54	3.17604	0.322978	9.83359	8.06875e-23	5.09421e-21	Genes
ENSG00000129654.7	766.68	3.17087	0.429349	7.3853	1.52116e-13	2.17696e-12	Genes
ENSG00000185269.10	1924.08	3.15017	0.52581	5.99109	2.08441e-09	1.49412e-08	Genes
ENSG00000100373.8	110.865	3.1499	0.46648	6.75249	1.45332e-11	1.49873e-10	Genes
ENSG00000102854.13	7756.26	3.13986	0.388225	8.08774	6.07804e-16	1.3187e-14	Genes
ENSG00000112238.11	7.28809	3.13821	0.73736	4.256	2.08115e-05	7.31927e-05	Genes
ENSG00000280130.1	7.10406	3.13299	0.686614	4.56296	5.04379e-06	1.99065e-05	Genes
ENSG00000104760.15	65.5011	3.12953	0.525491	5.95544	2.5937e-09	1.82666e-08	Genes
ENSG00000136231.12	854.935	3.12878	0.339587	9.21349	3.15697e-20	1.36236e-18	Genes
ENSG00000158816.14	79.4317	3.12261	0.496155	6.29361	3.10161e-10	2.56729e-09	Genes
ENSG00000104899.5	280.679	3.11846	0.334828	9.31363	1.23541e-20	5.66761e-19	Genes
ENSG00000239605.7	54.9774	3.11758	0.305762	10.1961	2.06374e-24	1.68839e-22	Genes
ENSG00000138435.13	68.5187	3.11471	0.280374	11.1091	1.13265e-28	1.75115e-26	Genes
ENSG00000138755.5	6818.66	3.11322	0.338189	9.20556	3.39891e-20	1.46034e-18	Genes
ENSG00000184571.12	13.0803	3.10984	0.540148	5.75739	8.54226e-09	5.48487e-08	Genes
ENSG00000187268.10	10.5955	3.09245	0.547015	5.65332	1.57374e-08	9.62629e-08	Genes
ENSG00000159763.3	7.05852	3.08936	0.643719	4.79925	1.59265e-06	6.92923e-06	Genes
ENSG00000128710.5	78.8461	3.08243	0.544262	5.66351	1.48309e-08	9.12622e-08	Genes
ENSG00000130829.16	83.1706	3.07182	0.477134	6.43806	1.21012e-10	1.07758e-09	Genes
ENSG00000140093.8	88.1264	3.0596	0.536557	5.70227	1.1822e-08	7.39004e-08	Genes
ENSG00000198398.2	2.37295	3.05552	0.874295	3.49485	0.000474335	0.00127368	Genes
ENSG00000257184.3	2.48761	3.05333	0.581609	5.24981	1.52258e-07	7.91314e-07	Genes
ENSG00000125571.8	11.5551	3.05276	0.425229	7.17909	7.01771e-13	8.9943e-12	Genes
ENSG00000183146.4	10.2613	3.05106	0.954205	3.19749	0.0013863	0.00336215	Genes
ENSG00000078579.8	40.2119	3.04376	0.552574	5.50833	3.62256e-08	2.08528e-07	Genes
ENSG00000165376.9	6083.27	3.0353	0.418192	7.25814	3.92443e-13	5.2598e-12	Genes
ENSG00000177238.12	124.072	3.03488	0.410868	7.38649	1.50752e-13	2.15902e-12	Genes
ENSG00000102313.8	22.5563	3.03386	0.448411	6.76579	1.32584e-11	1.37594e-10	Genes
ENSG00000148677.6	38.8845	3.02864	0.43407	6.97731	3.00884e-12	3.47739e-11	Genes
ENSG00000264424.1	14.8385	3.02686	0.552501	5.47847	4.29014e-08	2.44236e-07	Genes
ENSG00000106483.10	5361.05	3.02575	0.361326	8.37402	5.56862e-17	1.42062e-15	Genes
ENSG00000188624.2	7.04777	3.02332	0.581517	5.19902	2.00344e-07	1.02123e-06	Genes
ENSG00000151388.9	1809.21	3.0221	0.233889	12.9211	3.42229e-38	2.23989e-35	Genes
ENSG00000152592.12	12.2786	3.01888	0.471629	6.40096	1.54398e-10	1.34619e-09	Genes
ENSG00000167755.12	3456.01	3.01717	0.516444	5.8422	5.15153e-09	3.43115e-08	Genes
ENSG00000113889.10	22.4735	3.01496	0.427856	7.04667	1.83253e-12	2.19535e-11	Genes
ENSG00000186895.2	10.8033	3.01262	0.711344	4.23511	2.28441e-05	7.96279e-05	Genes
ENSG00000170279.2	2.7744	3.00931	0.780614	3.85505	0.000115707	0.000351415	Genes
ENSG00000165584.14	3.68582	3.00495	0.819914	3.66495	0.000247384	0.000702339	Genes
ENSG00000164761.7	891.57	2.9941	0.35245	8.4951	1.97765e-17	5.47165e-16	Genes
ENSG00000151224.11	115.658	2.99278	0.440046	6.80105	1.03858e-11	1.0952e-10	Genes
ENSG00000101074.3	24.9632	2.9871	0.401071	7.4478	9.49094e-14	1.39906e-12	Genes
ENSG00000189186.9	2.43066	2.98565	0.771201	3.87143	0.000108199	0.000329993	Genes
ENSG00000187730.7	153.221	2.97772	0.225698	13.1934	9.58002e-40	7.14975e-37	Genes
ENSG00000169551.11	5.83483	2.97571	0.653127	4.5561	5.21114e-06	2.05257e-05	Genes
ENSG00000186226.8	4.43632	2.97084	0.695936	4.26884	1.96496e-05	6.93795e-05	Genes
ENSG00000184330.10	15.9925	2.96135	0.738937	4.00758	6.13437e-05	0.000196362	Genes
ENSG00000186007.8	146.726	2.94634	0.328963	8.95645	3.35294e-19	1.23056e-17	Genes
ENSG00000197472.13	132.952	2.94633	0.242368	12.1564	5.30268e-34	2.08236e-31	Genes
ENSG00000173391.7	526.525	2.94289	0.264254	11.1366	8.3257e-29	1.3078e-26	Genes
ENSG00000163975.10	2644.98	2.93332	0.274116	10.701	1.00633e-26	1.1291e-24	Genes
ENSG00000204479.4	2.63154	2.9233	0.728843	4.01088	6.04939e-05	0.0001938	Genes
ENSG00000169248.11	1062.65	2.92311	0.350419	8.34178	7.31807e-17	1.8258e-15	Genes
ENSG00000102794.8	8.39057	2.92129	0.481966	6.0612	1.35113e-09	9.9847e-09	Genes
ENSG00000108821.12	243421	2.91573	0.244412	11.9296	8.29798e-33	2.50663e-30	Genes
ENSG00000248329.4	25.0566	2.90993	0.389522	7.47052	7.98759e-14	1.19449e-12	Genes
ENSG00000184478.6	2.42346	2.90758	0.922309	3.1525	0.00161879	0.00387386	Genes
ENSG00000135355.3	2.41831	2.90288	0.821432	3.53392	0.000409438	0.00111255	Genes
ENSG00000205359.8	4.35814	2.9023	0.786231	3.69141	0.000223012	0.000638687	Genes
ENSG00000160471.11	121.683	2.89882	0.354245	8.18309	2.76667e-16	6.26569e-15	Genes
ENSG00000179059.8	12.405	2.88605	0.694782	4.15389	3.26864e-05	0.000110502	Genes
ENSG00000143355.14	11.574	2.87801	0.514191	5.59716	2.1789e-08	1.30237e-07	Genes
ENSG00000169436.15	495.161	2.87648	0.344617	8.3469	7.0079e-17	1.75565e-15	Genes
ENSG00000155622.6	4.97149	2.87163	0.82004	3.50182	0.000462094	0.0012441	Genes
ENSG00000101282.7	117.674	2.8662	0.491706	5.82909	5.57307e-09	3.67082e-08	Genes
ENSG00000169495.4	49.3581	2.86313	0.293447	9.75689	1.7236e-22	1.03179e-20	Genes
ENSG00000148965.7	25.351	2.86181	0.516116	5.54489	2.94137e-08	1.71835e-07	Genes
ENSG00000139292.11	1842.75	2.85317	0.371544	7.67924	1.60036e-14	2.71825e-13	Genes
ENSG00000117983.16	18383.9	2.84714	0.481861	5.90863	3.44959e-09	2.37742e-08	Genes
ENSG00000100253.11	72.0447	2.84413	0.420055	6.77086	1.28018e-11	1.33349e-10	Genes
ENSG00000181085.13	355.971	2.8432	0.264993	10.7294	7.41073e-27	8.66129e-25	Genes
ENSG00000279560.1	1.88388	2.84122	0.831518	3.41691	0.000633359	0.00165615	Genes
ENSG00000106648.12	7.84226	2.83203	0.630209	4.49379	6.99666e-06	2.6953e-05	Genes
ENSG00000238269.7	6.05495	2.83154	0.790218	3.58324	0.000339363	0.000939564	Genes
ENSG00000106536.18	168.605	2.82346	0.482528	5.8514	4.87447e-09	3.25878e-08	Genes
ENSG00000279973.1	2.1456	2.82317	0.915449	3.08392	0.00204293	0.00478275	Genes
ENSG00000152591.11	5.36794	2.81805	0.582828	4.83512	1.33064e-06	5.86468e-06	Genes
ENSG00000122136.12	3.37384	2.81689	0.545805	5.16098	2.45664e-07	1.23492e-06	Genes
ENSG00000137270.10	13.8754	2.81666	0.434062	6.48907	8.63681e-11	7.91338e-10	Genes
ENSG00000148704.11	6.27269	2.81447	0.608854	4.62258	3.78995e-06	1.53197e-05	Genes
ENSG00000169245.5	2599.26	2.81388	0.339031	8.29977	1.04314e-16	2.53806e-15	Genes
ENSG00000168875.2	111.861	2.81194	0.568331	4.94772	7.50884e-07	3.46338e-06	Genes
ENSG00000138136.6	3.66301	2.81012	0.66198	4.24502	2.18577e-05	7.65292e-05	Genes
ENSG00000262874.1	25.9921	2.80497	0.368499	7.61187	2.70151e-14	4.38744e-13	Genes
ENSG00000107984.8	1395.16	2.80168	0.496272	5.64544	1.64755e-08	1.00434e-07	Genes
ENSG00000151655.16	120.532	2.79345	0.410199	6.80997	9.76191e-12	1.03496e-10	Genes
ENSG00000124092.11	49.2711	2.78195	0.52355	5.31363	1.07462e-07	5.72598e-07	Genes
ENSG00000078098.12	882.739	2.7772	0.249309	11.1396	8.04677e-29	1.27418e-26	Genes
ENSG00000174325.4	5.14975	2.76624	0.51192	5.40366	6.52955e-08	3.60844e-07	Genes
ENSG00000227234.1	2.52659	2.76551	0.95145	2.90663	0.00365349	0.00806298	Genes
ENSG00000156269.4	7.79379	2.76507	0.721205	3.83396	0.000126096	0.000379971	Genes
ENSG00000138152.8	117.379	2.7637	0.31754	8.70346	3.21928e-18	1.03285e-16	Genes
ENSG00000196119.6	3.79312	2.76177	0.81701	3.38033	0.000723979	0.00186872	Genes
ENSG00000179046.7	9.42993	2.75992	0.594433	4.64294	3.43483e-06	1.39807e-05	Genes
ENSG00000213937.3	135.251	2.75549	0.378644	7.27726	3.40667e-13	4.62266e-12	Genes
ENSG00000147206.15	223.684	2.74977	0.447649	6.14268	8.11381e-10	6.19901e-09	Genes
ENSG00000135374.8	127.616	2.74965	0.515256	5.33647	9.47742e-08	5.10204e-07	Genes
ENSG00000100341.10	2.70623	2.74904	0.646295	4.25354	2.10414e-05	7.38952e-05	Genes
ENSG00000212724.3	2.23279	2.74903	0.769052	3.57456	0.000350811	0.000967576	Genes
ENSG00000248405.8	41.0714	2.7472	0.241332	11.3835	5.0545e-30	9.72991e-28	Genes
ENSG00000189410.10	51.0685	2.7448	0.354711	7.73813	1.00889e-14	1.78144e-13	Genes
ENSG00000100867.13	307.395	2.74173	0.399218	6.86775	6.52211e-12	7.1234e-11	Genes
ENSG00000170689.9	1081.65	2.73961	0.350659	7.81275	5.59551e-15	1.03454e-13	Genes
ENSG00000184937.11	65.3986	2.7395	0.455208	6.01813	1.76446e-09	1.27889e-08	Genes
ENSG00000162782.14	200.81	2.73751	0.348313	7.85933	3.86189e-15	7.36196e-14	Genes
ENSG00000251258.1	3.69819	2.7372	0.712679	3.84072	0.000122674	0.000370285	Genes
ENSG00000131686.13	20.3966	2.73701	0.555798	4.92447	8.45874e-07	3.87094e-06	Genes
ENSG00000152595.15	2.69776	2.73435	0.638188	4.28455	1.83109e-05	6.49685e-05	Genes
ENSG00000205754.9	4.1881	2.73319	0.674143	4.05431	5.02823e-05	0.000163935	Genes
ENSG00000095739.10	1649.73	2.7329	0.344112	7.94191	1.99099e-15	4.01367e-14	Genes
ENSG00000179603.16	66.9014	2.73069	0.289978	9.4169	4.64595e-21	2.26361e-19	Genes
ENSG00000205277.8	1268.25	2.72463	0.413607	6.5875	4.47304e-11	4.28221e-10	Genes
ENSG00000239590.1	3.50508	2.72095	0.549153	4.95481	7.24027e-07	3.34658e-06	Genes
ENSG00000164256.8	4.87796	2.72087	0.690182	3.94225	8.07225e-05	0.000252306	Genes
ENSG00000171388.11	608.261	2.71578	0.27561	9.85371	6.60571e-23	4.23866e-21	Genes
ENSG00000206531.9	5.93257	2.70919	0.529049	5.12087	3.04122e-07	1.50566e-06	Genes
ENSG00000164411.9	44.2681	2.7087	0.439688	6.16052	7.25085e-10	5.58535e-09	Genes
ENSG00000103355.11	97.8174	2.70704	0.414464	6.53143	6.5146e-11	6.09115e-10	Genes
ENSG00000213886.3	1966.91	2.70384	0.32615	8.29018	1.13077e-16	2.73096e-15	Genes
ENSG00000142661.17	558.666	2.70319	0.348309	7.76089	8.43341e-15	1.51362e-13	Genes
ENSG00000168334.8	88.0871	2.70044	0.361969	7.46042	8.62449e-14	1.27709e-12	Genes
ENSG00000163739.4	4786.35	2.69174	0.322204	8.35415	6.59057e-17	1.66331e-15	Genes
ENSG00000128422.14	7309.67	2.69032	0.461392	5.83088	5.51369e-09	3.63782e-08	Genes
ENSG00000187690.3	30.6875	2.69014	0.690857	3.89391	9.86399e-05	0.00030305	Genes
ENSG00000175874.8	213.489	2.68991	0.357594	7.52227	5.38343e-14	8.33625e-13	Genes
ENSG00000189023.9	1.8644	2.68857	0.790661	3.40041	0.000672845	0.00174961	Genes
ENSG00000168124.2	2.42206	2.6859	0.684589	3.92338	8.7316e-05	0.000271317	Genes
ENSG00000251664.3	50.6563	2.68152	0.548383	4.88987	1.00902e-06	4.55803e-06	Genes
ENSG00000205642.8	3.07113	2.68043	0.736014	3.64181	0.000270723	0.000762757	Genes
ENSG00000176746.6	1.69895	2.67175	0.801241	3.33451	0.000854485	0.0021702	Genes
ENSG00000104327.6	171.015	2.67001	0.444988	6.00019	1.97081e-09	1.41799e-08	Genes
ENSG00000147889.15	1892.02	2.66996	0.356529	7.48876	6.95278e-14	1.05257e-12	Genes
ENSG00000164175.13	15.877	2.6663	0.439943	6.06056	1.35646e-09	1.00203e-08	Genes
ENSG00000140873.14	72.3293	2.66621	0.310602	8.58399	9.16378e-18	2.69358e-16	Genes
ENSG00000095970.15	548.003	2.66214	0.245843	10.8286	2.51933e-27	3.03479e-25	Genes
ENSG00000183734.4	2451.68	2.66196	0.367026	7.25277	4.0833e-13	5.46155e-12	Genes
ENSG00000019186.8	77.5674	2.66117	0.467906	5.68741	1.28978e-08	8.02435e-08	Genes
ENSG00000130182.6	10.9009	2.66111	0.490867	5.42124	5.91867e-08	3.2987e-07	Genes
ENSG00000274391.3	4.28388	2.66043	0.895272	2.97165	0.00296205	0.00667968	Genes
ENSG00000171405.11	2.18646	2.65679	1.17716	2.25694	0.0240117	0.0431669	Genes
ENSG00000081051.6	46.974	2.656	0.57849	4.59127	4.40564e-06	1.75823e-05	Genes
ENSG00000198173.4	1.91691	2.65345	0.883287	3.00406	0.00266401	0.00606398	Genes
ENSG00000180475.4	3.31567	2.64973	0.636162	4.16519	3.11095e-05	0.000105462	Genes
ENSG00000105173.12	1311.68	2.64673	0.302141	8.7599	1.95421e-18	6.50354e-17	Genes
ENSG00000180210.13	44.1827	2.64575	0.450645	5.87102	4.33119e-09	2.91943e-08	Genes
ENSG00000087116.12	4408.74	2.64457	0.2271	11.645	2.43463e-31	5.75952e-29	Genes
ENSG00000180318.3	10.5413	2.64318	0.797996	3.31228	0.0009254	0.00233461	Genes
ENSG00000163064.6	14.506	2.63835	0.563463	4.68239	2.83553e-06	1.17158e-05	Genes
ENSG00000204936.8	679.005	2.63806	0.449845	5.86438	4.50825e-09	3.03149e-08	Genes
ENSG00000105219.7	158.33	2.63331	0.348932	7.54678	4.46165e-14	7.03087e-13	Genes
ENSG00000183304.9	1.55367	2.62981	0.785482	3.34802	0.00081391	0.00207655	Genes
ENSG00000127325.17	22.3794	2.62806	0.442685	5.93664	2.90926e-09	2.03069e-08	Genes
ENSG00000169840.4	1.99848	2.62728	0.833475	3.15221	0.00162042	0.0038764	Genes
ENSG00000162849.14	2063.48	2.62157	0.224516	11.6765	1.67983e-31	4.17512e-29	Genes
ENSG00000263513.4	46.3861	2.62	0.267617	9.79009	1.24187e-22	7.59632e-21	Genes
ENSG00000175832.11	2897.36	2.61957	0.250481	10.4582	1.34414e-25	1.33294e-23	Genes
ENSG00000213030.5	3.4865	2.61761	0.797955	3.28039	0.00103662	0.00258925	Genes
ENSG00000198535.5	1144.66	2.61659	0.334205	7.82928	4.90662e-15	9.15793e-14	Genes
ENSG00000165309.12	59.9696	2.60975	0.376343	6.9345	4.07649e-12	4.63205e-11	Genes
ENSG00000049247.12	48.9029	2.60892	0.395285	6.60009	4.10906e-11	3.96079e-10	Genes
ENSG00000134339.7	584.283	2.60677	0.446835	5.83385	5.41619e-09	3.58674e-08	Genes
ENSG00000170523.3	6.50255	2.59481	0.622918	4.16558	3.10561e-05	0.000105317	Genes
ENSG00000130513.6	5188.55	2.59017	0.251772	10.2877	8.00277e-25	7.01493e-23	Genes
ENSG00000165588.15	3.49438	2.589	0.810575	3.19403	0.00140302	0.00339935	Genes
ENSG00000123496.6	85.4818	2.57934	0.364112	7.08391	1.40141e-12	1.70593e-11	Genes
ENSG00000112273.6	2.16702	2.57548	0.900476	2.86013	0.00423471	0.00918971	Genes
ENSG00000132031.11	388.363	2.57386	0.295212	8.71869	2.81439e-18	9.13397e-17	Genes
ENSG00000128578.8	584.39	2.57293	0.22377	11.4981	1.34855e-30	2.78725e-28	Genes
ENSG00000174016.10	5.48328	2.57038	0.568624	4.52034	6.17394e-06	2.39908e-05	Genes
ENSG00000196611.4	8802.6	2.56518	0.37387	6.86118	6.82959e-12	7.43755e-11	Genes
ENSG00000138316.9	811.313	2.56448	0.229008	11.1982	4.16058e-29	6.92313e-27	Genes
ENSG00000183770.5	27.8549	2.56267	0.497538	5.1507	2.59512e-07	1.29822e-06	Genes
ENSG00000168619.14	3.21354	2.55888	0.722739	3.54053	0.000399325	0.00108671	Genes
ENSG00000008300.13	1524.46	2.54959	0.232478	10.967	5.50716e-28	7.49342e-26	Genes
ENSG00000171551.10	207.36	2.54959	0.360636	7.06969	1.55282e-12	1.87975e-11	Genes
ENSG00000164362.17	127.59	2.54794	0.329364	7.73594	1.02645e-14	1.80918e-13	Genes
ENSG00000105464.3	3173.49	2.54736	0.263384	9.67167	3.97841e-22	2.28409e-20	Genes
ENSG00000183914.13	318.613	2.54605	0.325106	7.83146	4.82249e-15	9.02666e-14	Genes
ENSG00000118193.10	936.357	2.54492	0.177941	14.3021	2.12383e-46	4.63348e-43	Genes
ENSG00000155890.3	1.68777	2.54478	0.915203	2.78056	0.00542651	0.0114717	Genes
ENSG00000167139.7	1.93561	2.54246	0.681677	3.72971	0.000191702	0.000556239	Genes
ENSG00000144130.10	40.9954	2.5403	0.292733	8.67789	4.03185e-18	1.26868e-16	Genes
ENSG00000122584.11	7.33484	2.53625	0.544443	4.65843	3.18632e-06	1.30422e-05	Genes
ENSG00000185105.4	45.6176	2.53139	0.409265	6.18522	6.20154e-10	4.84357e-09	Genes
ENSG00000184108.6	3.84076	2.52408	0.731187	3.45203	0.000556377	0.00147449	Genes
ENSG00000011677.11	208.016	2.52065	0.589227	4.27789	1.88671e-05	6.67488e-05	Genes
ENSG00000157330.8	5.74572	2.51398	0.525566	4.78337	1.7238e-06	7.44706e-06	Genes
ENSG00000101104.11	1399.25	2.51095	0.223821	11.2185	3.30668e-29	5.74573e-27	Genes
ENSG00000165202.3	2.99964	2.50985	0.546912	4.58912	4.45115e-06	1.7753e-05	Genes
ENSG00000268975.1	2.56003	2.50644	0.649626	3.85827	0.00011419	0.000346971	Genes
ENSG00000254726.2	710.497	2.50014	0.270423	9.2453	2.34575e-20	1.02353e-18	Genes
ENSG00000204140.9	16.5413	2.49956	0.551934	4.52874	5.93371e-06	2.31397e-05	Genes
ENSG00000204952.2	6.13728	2.49891	0.533671	4.6825	2.83395e-06	1.17122e-05	Genes
ENSG00000164434.10	13.3087	2.49612	0.50267	4.96573	6.84448e-07	3.18086e-06	Genes
ENSG00000115363.12	242.027	2.49369	0.28096	8.87561	6.95514e-19	2.43865e-17	Genes
ENSG00000104827.12	3.17442	2.49326	0.711455	3.50445	0.000457547	0.00123287	Genes
ENSG00000167014.9	2.66266	2.49197	0.638329	3.9039	9.46549e-05	0.000292041	Genes
ENSG00000182492.14	31163.8	2.48823	0.21491	11.578	5.32837e-31	1.16816e-28	Genes
ENSG00000179772.7	305.076	2.48806	0.226754	10.9725	5.18339e-28	7.24813e-26	Genes
ENSG00000221986.5	42.9651	2.48582	0.476215	5.21995	1.78975e-07	9.21873e-07	Genes
ENSG00000130208.8	2666.84	2.4856	0.290999	8.54162	1.32352e-17	3.76629e-16	Genes
ENSG00000131747.13	12711.3	2.48256	0.217353	11.4218	3.25522e-30	6.32834e-28	Genes
ENSG00000180767.8	300.873	2.48233	0.373838	6.64011	3.13447e-11	3.06348e-10	Genes
ENSG00000261587.2	15.4378	2.48224	0.34531	7.18844	6.55369e-13	8.43261e-12	Genes
ENSG00000171564.10	255.543	2.48166	0.607166	4.08729	4.36448e-05	0.000143907	Genes
ENSG00000160349.8	2.97141	2.48098	0.504209	4.92054	8.6305e-07	3.94093e-06	Genes
ENSG00000058085.13	13162.7	2.48068	0.24901	9.96216	2.23154e-23	1.54828e-21	Genes
ENSG00000205442.11	2.56203	2.4773	0.865666	2.86173	0.00421336	0.0091538	Genes
ENSG00000182747.4	103.467	2.46868	0.477861	5.16611	2.39021e-07	1.20431e-06	Genes
ENSG00000267706.3	5.23804	2.46453	0.563452	4.37399	1.21999e-05	4.47747e-05	Genes
ENSG00000268223.2	3.29221	2.46425	0.646493	3.81171	0.000138007	0.000412256	Genes
ENSG00000143107.7	4.31117	2.46064	0.518501	4.74567	2.07812e-06	8.84735e-06	Genes
ENSG00000175877.3	15.9458	2.45601	0.386743	6.35049	2.14634e-10	1.82597e-09	Genes
ENSG00000255181.3	3.60679	2.45405	0.520588	4.714	2.42903e-06	1.01801e-05	Genes
ENSG00000163735.6	11125.3	2.45021	0.481045	5.09353	3.51462e-07	1.71965e-06	Genes
ENSG00000197153.4	11.2898	2.44597	0.318468	7.68042	1.58565e-14	2.6956e-13	Genes
ENSG00000185940.10	12.7298	2.44448	0.529346	4.61793	3.87582e-06	1.56298e-05	Genes
ENSG00000099399.5	41.7375	2.43666	0.743276	3.27828	0.00104443	0.00260808	Genes
ENSG00000258227.5	202.27	2.4217	0.265152	9.13325	6.6476e-20	2.7374e-18	Genes
ENSG00000088305.17	648.748	2.42166	0.244512	9.90405	3.99754e-23	2.64281e-21	Genes
ENSG00000173894.9	850.521	2.41725	0.274857	8.79455	1.43619e-18	4.84529e-17	Genes
ENSG00000184735.6	11.8564	2.41311	0.702809	3.43352	0.000595808	0.00157008	Genes
ENSG00000259823.4	115.826	2.41221	0.522016	4.62095	3.81978e-06	1.54197e-05	Genes
ENSG00000135094.9	785.459	2.41073	0.232075	10.3877	2.82047e-25	2.64976e-23	Genes
ENSG00000124233.11	96.9317	2.40916	0.512332	4.70234	2.57194e-06	1.0731e-05	Genes
ENSG00000125872.7	109.443	2.40791	0.349077	6.89794	5.27627e-12	5.87966e-11	Genes
ENSG00000005421.7	44.1139	2.39979	0.456915	5.25217	1.50322e-07	7.82373e-07	Genes
ENSG00000145506.12	631.17	2.39878	0.351731	6.81993	9.10877e-12	9.68856e-11	Genes
ENSG00000225614.2	1280.01	2.39551	0.236988	10.1081	5.08403e-24	3.9147e-22	Genes
ENSG00000179709.7	4.25068	2.39517	0.635189	3.7708	0.000162724	0.000479527	Genes
ENSG00000176244.6	91.8233	2.39279	0.281742	8.49285	2.0163e-17	5.56041e-16	Genes
ENSG00000186340.13	9990.45	2.39261	0.271966	8.79749	1.39911e-18	4.72833e-17	Genes
ENSG00000114346.12	6305.28	2.39175	0.169224	14.1336	2.35685e-45	3.85639e-42	Genes
ENSG00000108813.10	121.343	2.3917	0.340999	7.01379	2.31949e-12	2.72551e-11	Genes
ENSG00000179934.6	41.5678	2.38071	0.270549	8.79954	1.37375e-18	4.65061e-17	Genes
ENSG00000163121.8	265.545	2.37636	0.346674	6.85473	7.14459e-12	7.75478e-11	Genes
ENSG00000120659.13	156.719	2.37425	0.248682	9.54731	1.33109e-21	6.89601e-20	Genes
ENSG00000237452.2	8.75286	2.37093	0.466321	5.08432	3.68943e-07	1.79756e-06	Genes
ENSG00000156009.8	10.8503	2.3669	0.505786	4.67965	2.87371e-06	1.18516e-05	Genes
ENSG00000180305.4	3.52945	2.36423	0.611866	3.86397	0.000111558	0.000339603	Genes
ENSG00000161652.11	15.3601	2.36325	0.446887	5.28826	1.23488e-07	6.52324e-07	Genes
ENSG00000169856.8	51.8426	2.36128	0.535063	4.41308	1.01909e-05	3.80368e-05	Genes
ENSG00000244355.6	3.66526	2.35196	0.853604	2.75532	0.00586341	0.0122908	Genes
ENSG00000092853.12	970.794	2.34821	0.162017	14.4936	1.33026e-47	3.73137e-44	Genes
ENSG00000137573.12	13803.8	2.34818	0.249509	9.41118	4.906e-21	2.3785e-19	Genes
ENSG00000107593.16	36.3812	2.34441	0.279923	8.3752	5.51298e-17	1.41131e-15	Genes
ENSG00000135903.17	4.63728	2.34335	0.643159	3.6435	0.000268951	0.000758742	Genes
ENSG00000248385.6	3.11318	2.34002	0.583148	4.01274	6.00192e-05	0.000192342	Genes
ENSG00000178752.14	159.108	2.33838	0.272311	8.58717	8.91373e-18	2.63604e-16	Genes
ENSG00000223614.3	1.87871	2.338	0.776294	3.01175	0.0025975	0.00593274	Genes
ENSG00000203740.3	5.18005	2.33695	0.528453	4.42223	9.76852e-06	3.65525e-05	Genes
ENSG00000178645.11	2.07857	2.32804	0.693633	3.35631	0.000789913	0.00201926	Genes
ENSG00000124391.4	67.3861	2.32775	0.409069	5.69035	1.26777e-08	7.89993e-08	Genes
ENSG00000126778.8	249.021	2.32754	0.318105	7.3169	2.53765e-13	3.51635e-12	Genes
ENSG00000142408.2	112.228	2.32694	0.311295	7.47502	7.71916e-14	1.16053e-12	Genes
ENSG00000173572.10	5.28843	2.32606	0.733002	3.17334	0.00150697	0.00362794	Genes
ENSG00000104755.13	4.66372	2.32541	0.708279	3.28319	0.00102639	0.00256533	Genes
ENSG00000114854.6	206.764	2.32503	0.339938	6.83956	7.94395e-12	8.54682e-11	Genes
ENSG00000137707.12	1.79958	2.3204	0.696918	3.32952	0.000869974	0.00220412	Genes
ENSG00000125823.11	10.8431	2.31493	0.440387	5.25657	1.46764e-07	7.65777e-07	Genes
ENSG00000262406.2	3465.83	2.31447	0.366733	6.31105	2.77142e-10	2.30972e-09	Genes
ENSG00000133048.11	2624.21	2.31363	0.303922	7.61257	2.68707e-14	4.36761e-13	Genes
ENSG00000160882.10	2.34279	2.31303	0.665434	3.47598	0.000508995	0.00135919	Genes
ENSG00000198798.5	1.43389	2.31232	0.791907	2.91994	0.00350102	0.00777104	Genes
ENSG00000143105.6	6.42935	2.30954	0.528982	4.366	1.2654e-05	4.62598e-05	Genes
ENSG00000198765.10	6.11125	2.30501	0.671769	3.43126	0.000600789	0.00158151	Genes
ENSG00000117724.11	5604.58	2.29792	0.188549	12.1874	3.63009e-34	1.51653e-31	Genes
ENSG00000184471.7	3.19231	2.29568	0.557319	4.11915	3.80273e-05	0.000127006	Genes
ENSG00000146038.10	393.839	2.29488	0.398911	5.75287	8.77403e-09	5.62449e-08	Genes
ENSG00000196155.11	1608.02	2.29006	0.228872	10.0059	1.43622e-23	1.03297e-21	Genes
ENSG00000149927.16	100.958	2.28467	0.336991	6.77964	1.20475e-11	1.25825e-10	Genes
ENSG00000123576.5	1.804	2.28435	0.804286	2.84022	0.00450819	0.0097198	Genes
ENSG00000128342.4	1685.6	2.28306	0.22267	10.2531	1.14593e-24	9.78273e-23	Genes
ENSG00000163424.7	4.97623	2.28259	0.692496	3.29617	0.000980125	0.00245814	Genes
ENSG00000144395.16	170.304	2.28118	0.20354	11.2076	3.7439e-29	6.33719e-27	Genes
ENSG00000149507.5	1.72077	2.2794	0.843963	2.70082	0.00691679	0.0142584	Genes
ENSG00000215454.5	1.68703	2.27853	0.660956	3.44732	0.000566179	0.00149743	Genes
ENSG00000187600.11	3.08348	2.27459	0.748461	3.03903	0.00237344	0.00547234	Genes
ENSG00000186185.12	1685.82	2.27371	0.181925	12.4981	7.64975e-36	4.05954e-33	Genes
ENSG00000279804.1	3.13998	2.27057	0.82086	2.76609	0.0056733	0.0119369	Genes
ENSG00000129170.7	3.00071	2.26928	0.49747	4.56164	5.07567e-06	2.00162e-05	Genes
ENSG00000198216.9	229.696	2.26795	0.376273	6.02742	1.66593e-09	1.2124e-08	Genes
ENSG00000258223.5	1.71067	2.26345	0.592972	3.81713	0.000135013	0.000404114	Genes
ENSG00000165762.2	2.49824	2.26207	0.769285	2.94048	0.00327699	0.00732427	Genes
ENSG00000163673.6	51.4451	2.25697	0.230305	9.79989	1.12707e-22	6.95912e-21	Genes
ENSG00000065328.15	754.756	2.25528	0.191034	11.8057	3.64817e-32	1.0089e-29	Genes
ENSG00000146166.15	142.108	2.25457	0.563697	3.9996	6.34489e-05	0.000202572	Genes
ENSG00000050344.8	4246.88	2.25453	0.165568	13.6169	3.17684e-42	3.66925e-39	Genes
ENSG00000094804.8	2210.95	2.25451	0.229627	9.81816	9.40432e-23	5.86203e-21	Genes
ENSG00000257062.5	1.17797	2.2535	0.798702	2.82146	0.00478062	0.0102509	Genes
ENSG00000137869.12	49.115	2.25205	0.294508	7.64683	2.05991e-14	3.43347e-13	Genes
ENSG00000154438.6	2.65249	2.25183	0.670194	3.35997	0.000779501	0.00199837	Genes
ENSG00000236279.5	84.1659	2.24347	0.449431	4.99181	5.98173e-07	2.81253e-06	Genes
ENSG00000250423.2	8.12641	2.24333	0.408988	5.48508	4.13292e-08	2.35627e-07	Genes
ENSG00000229637.3	37.7747	2.24309	0.431192	5.20207	1.97081e-07	1.0059e-06	Genes
ENSG00000133962.6	311.086	2.24248	0.289945	7.73418	1.0407e-14	1.83074e-13	Genes
ENSG00000187475.5	2.95956	2.24095	0.552145	4.05862	4.93631e-05	0.000161218	Genes
ENSG00000167749.10	22.8577	2.24022	0.493315	4.54116	5.59469e-06	2.19134e-05	Genes
ENSG00000135638.12	245.119	2.2398	0.412746	5.42658	5.74426e-08	3.20787e-07	Genes
ENSG00000145244.10	207.574	2.23957	0.252028	8.88619	6.32401e-19	2.2293e-17	Genes
ENSG00000179142.2	1.5591	2.23826	0.982666	2.27774	0.022742	0.0411368	Genes
ENSG00000281855.1	6.24793	2.23253	0.365128	6.11437	9.69373e-10	7.33756e-09	Genes
ENSG00000157193.13	1288.19	2.2262	0.21543	10.3338	4.95794e-25	4.42496e-23	Genes
ENSG00000088325.14	6526.89	2.22545	0.188027	11.8358	2.54962e-32	7.47192e-30	Genes
ENSG00000123473.14	1837.91	2.22369	0.163258	13.6207	3.01662e-42	3.66925e-39	Genes
ENSG00000182379.9	362.345	2.22302	0.373425	5.95305	2.6319e-09	1.85224e-08	Genes
ENSG00000154997.8	10.4614	2.22281	0.526737	4.21997	2.44337e-05	8.47773e-05	Genes
ENSG00000163395.15	74.4629	2.22251	0.440313	5.04756	4.47482e-07	2.1588e-06	Genes
ENSG00000115507.8	502.425	2.22043	0.213029	10.4231	1.94425e-25	1.86221e-23	Genes
ENSG00000203857.8	5.99947	2.22041	0.691228	3.21228	0.00131688	0.00321164	Genes
ENSG00000204007.5	2.94439	2.21949	0.864194	2.56828	0.0102206	0.0202096	Genes
ENSG00000171126.7	34.0637	2.21753	0.375682	5.90267	3.57664e-09	2.45636e-08	Genes
ENSG00000146276.10	52.2736	2.21685	0.4945	4.48301	7.35962e-06	2.82073e-05	Genes
ENSG00000249158.5	57.9612	2.21552	0.493763	4.487	7.22316e-06	2.77874e-05	Genes
ENSG00000141946.1	3.68049	2.21203	0.635789	3.47919	0.00050294	0.00134375	Genes
ENSG00000204539.3	9.20737	2.21179	0.388215	5.69733	1.21697e-08	7.59785e-08	Genes
ENSG00000071539.12	1371.86	2.20588	0.186676	11.8166	3.20279e-32	9.11403e-30	Genes
ENSG00000241476.6	1.15821	2.2057	0.929435	2.37316	0.0176365	0.0328116	Genes
ENSG00000119915.4	28.4314	2.20368	0.328597	6.70632	1.99591e-11	2.01386e-10	Genes
ENSG00000136944.16	156.462	2.1966	0.419934	5.23082	1.68758e-07	8.7176e-07	Genes
ENSG00000215784.5	72.2392	2.19514	0.224371	9.78357	1.32453e-22	8.07676e-21	Genes
ENSG00000124134.7	70.1029	2.19131	0.391587	5.59598	2.19373e-08	1.31043e-07	Genes
ENSG00000107187.14	3.94393	2.19062	0.570723	3.83832	0.00012388	0.00037381	Genes
ENSG00000085741.11	622.854	2.19047	0.436932	5.0133	5.35038e-07	2.54185e-06	Genes
ENSG00000154162.12	37.569	2.19044	0.569129	3.84875	0.00011872	0.000359565	Genes
ENSG00000198734.9	3294.15	2.19022	0.348	6.29373	3.09922e-10	2.56656e-09	Genes
ENSG00000132297.10	3.00227	2.18974	0.625838	3.49889	0.000467191	0.00125661	Genes
ENSG00000081479.11	77.1478	2.18833	0.445282	4.91448	8.90204e-07	4.05737e-06	Genes
ENSG00000171804.8	17.3848	2.18765	0.415432	5.26595	1.39463e-07	7.30812e-07	Genes
ENSG00000123561.13	8.76689	2.1834	0.973378	2.24312	0.024889	0.0445971	Genes
ENSG00000278919.1	49.3125	2.18186	0.258551	8.4388	3.20603e-17	8.54143e-16	Genes
ENSG00000196584.2	553.929	2.18145	0.163735	13.323	1.70043e-40	1.45165e-37	Genes
ENSG00000042304.9	4.16362	2.17961	0.572664	3.80608	0.000141186	0.000421048	Genes
ENSG00000204849.6	1.49387	2.17936	0.828302	2.63111	0.00851053	0.0171847	Genes
ENSG00000160957.11	2292.96	2.17887	0.185756	11.7297	8.97806e-32	2.35046e-29	Genes
ENSG00000268104.2	2969.91	2.17738	0.366034	5.94856	2.70519e-09	1.89973e-08	Genes
ENSG00000117707.14	1599.69	2.17499	0.379302	5.73419	9.79766e-09	6.21373e-08	Genes
ENSG00000226372.2	1.59089	2.17288	0.848527	2.56077	0.0104441	0.0205831	Genes
ENSG00000196341.2	2.31652	2.16809	0.823316	2.63337	0.0084543	0.0170852	Genes
ENSG00000151033.8	1.39946	2.16803	0.765268	2.83303	0.00461093	0.00991627	Genes
ENSG00000169174.10	1845.74	2.16173	0.317685	6.80463	1.01307e-11	1.0706e-10	Genes
ENSG00000164532.10	9.55908	2.16028	0.607649	3.55514	0.000377781	0.00103412	Genes
ENSG00000174371.15	769.155	2.15852	0.177433	12.1653	4.75742e-34	1.90636e-31	Genes
ENSG00000196091.11	367.802	2.1579	0.525678	4.10498	4.04353e-05	0.000134362	Genes
ENSG00000188162.9	18.4796	2.15574	0.420476	5.12692	2.94526e-07	1.46147e-06	Genes
ENSG00000135119.13	600.085	2.15558	0.192981	11.1699	5.72144e-29	9.28434e-27	Genes
ENSG00000175894.13	100.361	2.15466	0.333517	6.46041	1.0442e-10	9.4223e-10	Genes
ENSG00000154920.13	267.158	2.15028	0.173271	12.4099	2.30837e-35	1.13312e-32	Genes
ENSG00000185899.1	2.22408	2.14942	0.591625	3.63307	0.000280066	0.000786371	Genes
ENSG00000143452.14	122.554	2.14922	0.449977	4.7763	1.78554e-06	7.6901e-06	Genes
ENSG00000196350.8	4.28836	2.147	0.56268	3.81567	0.000135817	0.00040629	Genes
ENSG00000125363.13	7.63888	2.14481	0.446503	4.80358	1.55856e-06	6.78693e-06	Genes
ENSG00000145309.5	1.77929	2.1413	0.801032	2.67317	0.00751374	0.0153408	Genes
ENSG00000075290.7	20.2023	2.14018	0.324294	6.59951	4.12531e-11	3.97256e-10	Genes
ENSG00000183682.7	242.422	2.13995	0.205594	10.4086	2.26496e-25	2.15886e-23	Genes
ENSG00000106484.13	3381.06	2.13572	0.195872	10.9036	1.10759e-27	1.45956e-25	Genes
ENSG00000133980.4	81.7731	2.13544	0.42458	5.02955	4.91638e-07	2.35389e-06	Genes
ENSG00000173769.4	5.2559	2.13022	0.655698	3.24877	0.00115904	0.00286044	Genes
ENSG00000178773.13	535.955	2.13021	0.287694	7.40445	1.31695e-13	1.90837e-12	Genes
ENSG00000077935.15	83.7704	2.12796	0.335061	6.35095	2.13991e-10	1.82129e-09	Genes
ENSG00000203747.8	2721.56	2.12589	0.243734	8.72217	2.72911e-18	8.87186e-17	Genes
ENSG00000279588.1	1.54332	2.12538	0.662276	3.2092	0.00133103	0.00324293	Genes
ENSG00000186329.8	3.30479	2.12427	0.631806	3.36222	0.000773198	0.00198428	Genes
ENSG00000204422.7	1.06788	2.12157	0.967323	2.19324	0.0282903	0.0498546	Genes
ENSG00000188095.4	61.8956	2.12116	0.333195	6.36613	1.93854e-10	1.66288e-09	Genes
ENSG00000090932.9	43.8515	2.12038	0.412914	5.13516	2.819e-07	1.40378e-06	Genes
ENSG00000148795.5	95.1502	2.11998	0.45614	4.64766	3.35727e-06	1.36962e-05	Genes
ENSG00000151838.10	9.2618	2.11984	0.519716	4.07884	4.52617e-05	0.000148813	Genes
ENSG00000159374.16	172.487	2.11722	0.309618	6.83816	8.02152e-12	8.61612e-11	Genes
ENSG00000175329.11	260.81	2.1172	0.602929	3.51153	0.000445532	0.00120231	Genes
ENSG00000228727.7	35.1536	2.11347	0.249064	8.48565	2.14525e-17	5.87822e-16	Genes
ENSG00000146839.17	33.7184	2.1129	0.441594	4.78472	1.71227e-06	7.40213e-06	Genes
ENSG00000196550.9	89.4779	2.10962	0.183774	11.4794	1.6741e-30	3.42405e-28	Genes
ENSG00000137807.12	1822.38	2.10928	0.168934	12.4858	8.92055e-36	4.49115e-33	Genes
ENSG00000111012.8	270.098	2.10636	0.220318	9.56052	1.17163e-21	6.11834e-20	Genes
ENSG00000165891.14	687.562	2.10505	0.207385	10.1504	3.2999e-24	2.61265e-22	Genes
ENSG00000151025.9	274.972	2.10488	0.346588	6.07314	1.2543e-09	9.30067e-09	Genes
ENSG00000116039.10	105.298	2.10283	0.350472	6	1.97323e-09	1.41921e-08	Genes
ENSG00000133216.15	6261.98	2.10098	0.272546	7.70872	1.27088e-14	2.18509e-13	Genes
ENSG00000101812.11	1.39982	2.09766	0.910229	2.30454	0.0211925	0.0386257	Genes
ENSG00000101255.9	2048.97	2.09378	0.26911	7.78039	7.23038e-15	1.31696e-13	Genes
ENSG00000185177.11	1.8504	2.0935	0.709903	2.94899	0.00318815	0.00714114	Genes
ENSG00000183856.9	4139.99	2.08963	0.178942	11.6777	1.65705e-31	4.17131e-29	Genes
ENSG00000011083.7	66.9923	2.0886	0.39575	5.27756	1.30914e-07	6.88773e-07	Genes
ENSG00000117650.11	1335.04	2.08656	0.194565	10.7242	7.83581e-27	9.05036e-25	Genes
ENSG00000184925.10	131.846	2.086	0.301507	6.9186	4.56144e-12	5.14144e-11	Genes
ENSG00000088882.7	1046.05	2.08599	0.250344	8.33249	7.91607e-17	1.96253e-15	Genes
ENSG00000186564.5	572.902	2.08595	0.215161	9.69482	3.17185e-22	1.85355e-20	Genes
ENSG00000107807.11	216.701	2.08266	0.374994	5.55386	2.79435e-08	1.64076e-07	Genes
ENSG00000170099.5	41.0829	2.08237	0.513915	4.05197	5.07892e-05	0.000165463	Genes
ENSG00000167646.12	101.881	2.08043	0.274625	7.57555	3.57606e-14	5.70397e-13	Genes
ENSG00000101057.14	6121.41	2.0804	0.213641	9.73783	2.07953e-22	1.23358e-20	Genes
ENSG00000072080.9	1.43936	2.079	0.771131	2.69604	0.00701687	0.0144359	Genes
ENSG00000146809.11	8.13745	2.07712	0.508172	4.08743	4.36171e-05	0.00014384	Genes
ENSG00000175985.9	53.4554	2.0763	0.332765	6.23954	4.38867e-10	3.5244e-09	Genes
ENSG00000166948.8	2.3376	2.07273	0.671354	3.08739	0.00201923	0.00473177	Genes
ENSG00000166682.9	115.629	2.07205	0.339225	6.10818	1.00773e-09	7.6074e-09	Genes
ENSG00000197123.8	1.95868	2.07191	0.79292	2.61302	0.0089747	0.0180219	Genes
ENSG00000150337.12	247.276	2.06908	0.227255	9.10464	8.6554e-20	3.49689e-18	Genes
ENSG00000177800.2	4.24788	2.06876	0.410007	5.04567	4.51925e-07	2.1797e-06	Genes
ENSG00000133488.13	168.965	2.06793	0.426593	4.84755	1.24993e-06	5.55005e-06	Genes
ENSG00000144015.4	1.46433	2.06765	0.851345	2.42868	0.0151537	0.0286567	Genes
ENSG00000121621.6	781.229	2.06732	0.176266	11.7284	9.11665e-32	2.35533e-29	Genes
ENSG00000101448.12	3.01348	2.06503	0.592435	3.48567	0.000490902	0.00131463	Genes
ENSG00000146070.15	889.354	2.06447	0.237597	8.68895	3.65791e-18	1.16219e-16	Genes
ENSG00000168779.18	85.0123	2.06316	0.317054	6.50726	7.65345e-11	7.09516e-10	Genes
ENSG00000184661.12	906.979	2.06292	0.196835	10.4804	1.06246e-25	1.06436e-23	Genes
ENSG00000163736.3	49.6635	2.06283	0.444915	4.63646	3.54434e-06	1.43966e-05	Genes
ENSG00000112333.10	14.1544	2.06277	0.505973	4.07684	4.5652e-05	0.000150046	Genes
ENSG00000213218.8	1.20393	2.06173	0.856704	2.40658	0.0161027	0.0302677	Genes
ENSG00000173621.8	2593.39	2.0615	0.172928	11.9211	9.18371e-33	2.73215e-30	Genes
ENSG00000132749.9	526.349	2.05966	0.207376	9.93204	3.02024e-23	2.04745e-21	Genes
ENSG00000124225.14	12500.6	2.05956	0.246972	8.33922	7.47799e-17	1.86097e-15	Genes
ENSG00000255223.3	1.36674	2.05948	0.703135	2.92899	0.00340065	0.00757221	Genes
ENSG00000184647.9	8.45424	2.058	0.470676	4.37243	1.22873e-05	4.50365e-05	Genes
ENSG00000109181.10	4.80853	2.05774	0.778498	2.64322	0.00821227	0.0166475	Genes
ENSG00000184814.5	1.78491	2.05451	0.826476	2.48587	0.0129237	0.0248124	Genes
ENSG00000172061.8	1034.91	2.04997	0.327667	6.25626	3.94309e-10	3.1917e-09	Genes
ENSG00000170965.8	31.2099	2.04453	0.411959	4.96294	6.94336e-07	3.22376e-06	Genes
ENSG00000120440.12	36.9073	2.04397	0.336228	6.07911	1.20851e-09	8.98147e-09	Genes
ENSG00000135747.10	31.1683	2.04301	0.21561	9.47548	2.65538e-21	1.33006e-19	Genes
ENSG00000183395.4	4.63376	2.04087	0.380949	5.35735	8.44513e-08	4.58067e-07	Genes
ENSG00000143512.11	18.6779	2.04011	0.354115	5.76115	8.35414e-09	5.36935e-08	Genes
ENSG00000066279.15	2585.04	2.03636	0.187125	10.8823	1.39934e-27	1.77265e-25	Genes
ENSG00000187833.7	3.27421	2.03557	0.606668	3.35533	0.000792702	0.00202613	Genes
ENSG00000169679.13	2399.24	2.03433	0.176245	11.5427	8.03828e-31	1.69711e-28	Genes
ENSG00000173699.14	3.54471	2.03239	0.594587	3.41815	0.000630484	0.00164973	Genes
ENSG00000154451.13	2422.16	2.03207	0.311244	6.52888	6.6265e-11	6.18694e-10	Genes
ENSG00000187416.10	87.5677	2.03014	0.433227	4.68609	2.78474e-06	1.15258e-05	Genes
ENSG00000149380.10	214.743	2.02983	0.220998	9.18486	4.12051e-20	1.74743e-18	Genes
ENSG00000117122.12	1367.66	2.02879	0.244709	8.29059	1.12691e-16	2.72835e-15	Genes
ENSG00000188334.3	2.205	2.02786	0.771629	2.62802	0.00858827	0.0173274	Genes
ENSG00000145040.3	38.9535	2.02592	0.366491	5.52789	3.24103e-08	1.88025e-07	Genes
ENSG00000185662.7	1.88946	2.02441	0.562035	3.60193	0.000315863	0.000879339	Genes
ENSG00000143228.11	934.071	2.02429	0.183116	11.0547	2.08086e-28	3.072e-26	Genes
ENSG00000175063.15	4365.6	2.02254	0.217346	9.30562	1.33214e-20	6.08291e-19	Genes
ENSG00000131951.9	12.0145	2.0205	0.376967	5.35988	8.32756e-08	4.52189e-07	Genes
ENSG00000163792.6	45.2919	2.01958	0.414655	4.8705	1.11315e-06	4.99012e-06	Genes
ENSG00000130433.6	27.926	2.01905	0.500298	4.0357	5.44407e-05	0.000176074	Genes
ENSG00000106366.8	6839.41	2.01902	0.275828	7.31986	2.48226e-13	3.44934e-12	Genes
ENSG00000148734.7	144.044	2.01781	0.288204	7.00133	2.53551e-12	2.95985e-11	Genes
ENSG00000188610.11	125.244	2.01643	0.192887	10.454	1.40511e-25	1.3864e-23	Genes
ENSG00000011426.9	4095.36	2.01273	0.167145	12.0418	2.14199e-33	7.37858e-31	Genes
ENSG00000091129.18	944.178	2.01202	0.321543	6.2574	3.9144e-10	3.17275e-09	Genes
ENSG00000123171.6	2.00047	2.01095	0.528975	3.80159	0.000143768	0.000428099	Genes
ENSG00000174469.16	1202.7	2.00817	0.355344	5.65133	1.59211e-08	9.72656e-08	Genes
ENSG00000135451.11	1514.17	2.00733	0.186187	10.7813	4.2208e-27	5.02275e-25	Genes
ENSG00000188984.10	2.4261	2.00641	0.740651	2.70899	0.00674888	0.0139474	Genes
ENSG00000185448.10	1.69337	2.00431	0.757994	2.64423	0.0081878	0.0166013	Genes
ENSG00000240204.2	78.773	2.0043	0.268403	7.46751	8.17279e-14	1.21847e-12	Genes
ENSG00000171877.18	521.204	2.00383	0.227155	8.82143	1.13007e-18	3.87919e-17	Genes
ENSG00000168542.11	129062	2.00309	0.2313	8.66014	4.71185e-18	1.46388e-16	Genes
ENSG00000138778.10	1826.87	2.00271	0.178991	11.1889	4.621e-29	7.62465e-27	Genes
ENSG00000122861.14	4555.2	2.00147	0.221179	9.04909	1.44171e-19	5.67292e-18	Genes
ENSG00000006659.11	3.51037	1.99457	0.844659	2.36139	0.0182064	0.0337437	Genes
ENSG00000261667.1	1.18652	1.99453	0.903089	2.20857	0.0272046	0.0482444	Genes
ENSG00000186191.7	9.3732	1.9942	0.558861	3.56834	0.000359252	0.000988914	Genes
ENSG00000180264.9	15.4445	1.99236	0.389211	5.11896	3.07225e-07	1.5191e-06	Genes
ENSG00000143476.16	1491.29	1.99168	0.166606	11.9544	6.15398e-33	1.98087e-30	Genes
ENSG00000226650.5	8.93723	1.99017	0.287415	6.92437	4.37917e-12	4.9502e-11	Genes
ENSG00000154143.2	4.44455	1.98738	0.66517	2.98778	0.00281013	0.00636925	Genes
ENSG00000075702.15	1155.64	1.987	0.177222	11.2119	3.56365e-29	6.08454e-27	Genes
ENSG00000147432.5	3.48973	1.98629	0.608539	3.26403	0.0010984	0.00272724	Genes
ENSG00000183145.7	90.3363	1.98608	0.418562	4.74501	2.08499e-06	8.8708e-06	Genes
ENSG00000081138.12	12.5354	1.98462	0.497199	3.99159	6.56305e-05	0.000208824	Genes
ENSG00000123999.4	46.5692	1.98322	0.440247	4.50479	6.64387e-06	2.571e-05	Genes
ENSG00000167104.10	2.2065	1.9832	0.85338	2.32394	0.0201289	0.0368721	Genes
ENSG00000138068.9	2.69016	1.98301	0.668482	2.96644	0.0030127	0.00678143	Genes
ENSG00000178358.4	1.6056	1.9801	0.558747	3.54381	0.000394384	0.00107517	Genes
ENSG00000236699.7	695.435	1.97914	0.219937	8.99868	2.28449e-19	8.693e-18	Genes
ENSG00000182898.3	1.98432	1.97706	0.737748	2.67986	0.0073652	0.0150673	Genes
ENSG00000100473.14	396.938	1.97698	0.319975	6.17854	6.46955e-10	5.03686e-09	Genes
ENSG00000119969.13	1989.27	1.97655	0.155398	12.7193	4.62048e-37	2.66833e-34	Genes
ENSG00000196711.7	102.262	1.97649	0.310736	6.36068	2.00861e-10	1.72073e-09	Genes
ENSG00000255298.2	4.23889	1.9762	0.767575	2.5746	0.0100357	0.0198922	Genes
ENSG00000258947.5	128.775	1.97442	0.259528	7.60775	2.78906e-14	4.51842e-13	Genes
ENSG00000156150.6	7.00228	1.97313	0.78726	2.50632	0.0121995	0.0235881	Genes
ENSG00000171617.12	7932.02	1.96912	0.167165	11.7795	4.97808e-32	1.35756e-29	Genes
ENSG00000176988.7	1.99421	1.96895	0.776224	2.53658	0.0111943	0.0218837	Genes
ENSG00000188991.3	1.62248	1.96651	0.747971	2.62913	0.00856034	0.0172764	Genes
ENSG00000197506.7	725.577	1.96601	0.302915	6.49031	8.56604e-11	7.8522e-10	Genes
ENSG00000090889.11	1525.78	1.96359	0.178963	10.9721	5.20492e-28	7.24813e-26	Genes
ENSG00000149043.15	1277.87	1.96286	0.4044	4.85376	1.21141e-06	5.39245e-06	Genes
ENSG00000156802.11	3987.17	1.96279	0.153137	12.8172	1.31344e-37	8.05921e-35	Genes
ENSG00000166035.9	223.768	1.96203	0.373255	5.25654	1.46793e-07	7.65777e-07	Genes
ENSG00000144481.15	19.9841	1.96098	0.369475	5.30747	1.11158e-07	5.91169e-07	Genes
ENSG00000160867.13	4852.81	1.9602	0.239349	8.18974	2.618e-16	5.97032e-15	Genes
ENSG00000123485.10	1199.73	1.95981	0.185835	10.546	5.30303e-26	5.45157e-24	Genes
ENSG00000165480.14	1278.88	1.95899	0.18758	10.4435	1.56877e-25	1.54014e-23	Genes
ENSG00000205086.6	14.6707	1.95619	0.391884	4.99176	5.98325e-07	2.81257e-06	Genes
ENSG00000182329.9	28.3735	1.95618	0.288207	6.7874	1.14175e-11	1.19564e-10	Genes
ENSG00000203972.8	2.79396	1.95501	0.783363	2.49566	0.0125723	0.0242231	Genes
ENSG00000147869.4	2.66488	1.95477	0.752732	2.5969	0.00940681	0.0187801	Genes
ENSG00000273111.4	8.20961	1.95385	0.514601	3.79683	0.000146558	0.000435352	Genes
ENSG00000126545.12	1.79806	1.95373	0.88672	2.20332	0.0275721	0.0487552	Genes
ENSG00000158014.13	87.2573	1.95231	0.422193	4.62421	3.76032e-06	1.52204e-05	Genes
ENSG00000234511.7	49.4656	1.95159	0.30555	6.38713	1.69023e-10	1.46459e-09	Genes
ENSG00000178150.7	76.2979	1.95111	0.336088	5.80534	6.42361e-09	4.1875e-08	Genes
ENSG00000133466.12	1151.66	1.9508	0.175777	11.0981	1.2811e-28	1.93495e-26	Genes
ENSG00000182631.6	2.5448	1.95038	0.495912	3.93292	8.39196e-05	0.000261591	Genes
ENSG00000057593.12	92.1361	1.95023	0.431336	4.52137	6.14412e-06	2.38938e-05	Genes
ENSG00000204478.8	2.18682	1.94956	0.743297	2.62285	0.00871983	0.0175705	Genes
ENSG00000164744.11	12.7657	1.94895	0.419051	4.65087	3.30535e-06	1.349e-05	Genes
ENSG00000170788.12	2.6512	1.94875	0.625001	3.118	0.00182085	0.00431011	Genes
ENSG00000146410.10	411.586	1.9487	0.179681	10.8453	2.09892e-27	2.59197e-25	Genes
ENSG00000156970.11	1592.79	1.94863	0.177627	10.9704	5.30571e-28	7.33358e-26	Genes
ENSG00000113196.2	3.73512	1.94826	0.722709	2.69577	0.00702265	0.0144463	Genes
ENSG00000165509.12	2.39048	1.9468	0.798453	2.43821	0.0147601	0.0279879	Genes
ENSG00000206262.7	20.0607	1.94571	0.485449	4.00806	6.12184e-05	0.000196057	Genes
ENSG00000168959.13	3.77234	1.94569	0.574577	3.3863	0.000708423	0.00183194	Genes
ENSG00000233701.3	1.70804	1.94532	0.65083	2.98899	0.00279902	0.00634627	Genes
ENSG00000138180.14	2168.04	1.94216	0.176868	10.9808	4.72577e-28	6.74303e-26	Genes
ENSG00000170920.2	1.756	1.94183	0.830861	2.33713	0.0194323	0.0357627	Genes
ENSG00000276043.3	1584.07	1.9383	0.177514	10.9192	9.33596e-28	1.23859e-25	Genes
ENSG00000214940.7	3.50463	1.93762	0.502055	3.85938	0.000113675	0.00034562	Genes
ENSG00000129810.13	671.273	1.93656	0.171686	11.2797	1.65368e-29	2.95182e-27	Genes
ENSG00000151490.12	391.794	1.93417	0.300569	6.43504	1.23443e-10	1.09724e-09	Genes
ENSG00000111247.13	883.216	1.93354	0.166017	11.6466	2.38731e-31	5.71645e-29	Genes
ENSG00000138346.13	690.596	1.93316	0.162019	11.9317	8.09412e-33	2.48325e-30	Genes
ENSG00000204669.8	4.65821	1.93165	0.534069	3.61685	0.000298208	0.000833734	Genes
ENSG00000186603.5	918.202	1.92983	0.245723	7.85369	4.03972e-15	7.66377e-14	Genes
ENSG00000168878.15	48.3752	1.92863	0.408486	4.72141	2.3422e-06	9.85408e-06	Genes
ENSG00000051341.12	943.228	1.92854	0.192356	10.0259	1.17326e-23	8.56391e-22	Genes
ENSG00000259803.5	118.282	1.92733	0.461604	4.17529	2.9761e-05	0.000101345	Genes
ENSG00000080618.12	9.86819	1.92705	0.41222	4.6748	2.94237e-06	1.21169e-05	Genes
ENSG00000181518.3	1.27625	1.92645	0.826861	2.32984	0.0198147	0.0363746	Genes
ENSG00000141738.12	6333.46	1.92638	0.323297	5.95855	2.5449e-09	1.79616e-08	Genes
ENSG00000164334.14	2.32163	1.92472	0.569876	3.37743	0.000731655	0.00188655	Genes
ENSG00000149243.14	290.231	1.92448	0.265925	7.23693	4.58942e-13	6.08051e-12	Genes
ENSG00000109272.3	10.556	1.92422	0.447448	4.30043	1.7047e-05	6.08909e-05	Genes
ENSG00000091583.9	82.6132	1.92383	0.46967	4.09612	4.20129e-05	0.000138946	Genes
ENSG00000241598.5	10.744	1.9212	0.42996	4.46832	7.88347e-06	3.00275e-05	Genes
ENSG00000229972.6	1.11516	1.92014	0.794512	2.41675	0.0156596	0.0295026	Genes
ENSG00000135248.14	5.73958	1.91988	0.471219	4.07429	4.6155e-05	0.000151598	Genes
ENSG00000127564.15	1600.84	1.91801	0.19462	9.85517	6.51037e-23	4.19118e-21	Genes
ENSG00000261210.4	8.82242	1.9149	0.446376	4.28989	1.78762e-05	6.35517e-05	Genes
ENSG00000205301.10	3.9163	1.91476	0.67221	2.84845	0.0043933	0.00950131	Genes
ENSG00000112337.9	3.38189	1.9147	0.703015	2.72355	0.00645841	0.0134021	Genes
ENSG00000183248.10	577.824	1.91402	0.374646	5.10888	3.2407e-07	1.59357e-06	Genes
ENSG00000226321.5	26.1124	1.91212	0.389137	4.91376	8.93467e-07	4.06941e-06	Genes
ENSG00000056736.8	1568.74	1.91129	0.207913	9.19276	3.82878e-20	1.63076e-18	Genes
ENSG00000184845.3	120.548	1.91016	0.406005	4.70476	2.54161e-06	1.0618e-05	Genes
ENSG00000185303.14	106.747	1.90939	0.416219	4.58747	4.48646e-06	1.78866e-05	Genes
ENSG00000077800.10	4.86732	1.90775	0.489912	3.89405	9.85826e-05	0.000302922	Genes
ENSG00000182223.7	6.51738	1.9074	0.549518	3.47104	0.000518453	0.00138313	Genes
ENSG00000275385.1	2301.68	1.90722	0.352656	5.40815	6.36798e-08	3.52808e-07	Genes
ENSG00000197901.10	4.6705	1.9058	0.637249	2.99067	0.00278369	0.00631371	Genes
ENSG00000204694.9	2.94312	1.90479	0.731687	2.60329	0.00923344	0.0184735	Genes
ENSG00000136982.5	754.436	1.90462	0.158426	12.0221	2.71863e-33	9.04751e-31	Genes
ENSG00000035499.11	1035.93	1.90352	0.187341	10.1607	2.96853e-24	2.37907e-22	Genes
ENSG00000188306.6	47.8102	1.90346	0.295492	6.44167	1.18162e-10	1.0555e-09	Genes
ENSG00000106689.9	30.7894	1.9016	0.295034	6.44536	1.15327e-10	1.03211e-09	Genes
ENSG00000111206.11	4673.96	1.9005	0.185085	10.2682	9.79881e-25	8.47575e-23	Genes
ENSG00000105976.13	8899.21	1.90001	0.221024	8.59639	8.22642e-18	2.45107e-16	Genes
ENSG00000068650.17	10165.4	1.89693	0.160288	11.8345	2.58943e-32	7.47698e-30	Genes
ENSG00000204410.13	393.542	1.89686	0.186299	10.1818	2.39119e-24	1.94818e-22	Genes
ENSG00000182346.16	1.98731	1.89295	0.775979	2.43944	0.01471	0.027901	Genes
ENSG00000241484.8	273.338	1.8929	0.18532	10.2143	1.71159e-24	1.42403e-22	Genes
ENSG00000198088.9	215.806	1.89258	0.248346	7.62075	2.52209e-14	4.12676e-13	Genes
ENSG00000101003.9	1284.8	1.89149	0.172165	10.9865	4.43852e-28	6.40811e-26	Genes
ENSG00000197757.7	361.697	1.89012	0.26734	7.07009	1.54833e-12	1.87547e-11	Genes
ENSG00000188368.8	137.908	1.88947	0.252109	7.49465	6.64763e-14	1.00948e-12	Genes
ENSG00000255552.6	3.65286	1.88772	0.651006	2.8997	0.00373515	0.00821732	Genes
ENSG00000134588.11	4.13402	1.88517	0.589926	3.1956	0.00139542	0.00338343	Genes
ENSG00000148773.11	14600.7	1.88473	0.180708	10.4297	1.81449e-25	1.76374e-23	Genes
ENSG00000251655.5	1.88114	1.88365	0.624659	3.01548	0.00256571	0.00587017	Genes
ENSG00000162009.8	66.9627	1.88001	0.438523	4.28714	1.80991e-05	6.42633e-05	Genes
ENSG00000164488.10	330.234	1.87865	0.492519	3.81437	0.000136533	0.000408289	Genes
ENSG00000163347.5	5912.21	1.87823	0.2676	7.01878	2.23822e-12	2.64584e-11	Genes
ENSG00000165304.6	1642.63	1.87681	0.183869	10.2073	1.83858e-24	1.52319e-22	Genes
ENSG00000124089.4	0.947141	1.87615	0.775245	2.42008	0.0155173	0.0292457	Genes
ENSG00000198826.9	2315.52	1.87401	0.161024	11.6381	2.63835e-31	6.09878e-29	Genes
ENSG00000171501.8	1.21026	1.87349	0.694525	2.69751	0.0069861	0.0143862	Genes
ENSG00000126550.7	3.55308	1.86896	0.729779	2.561	0.0104372	0.0205716	Genes
ENSG00000143556.7	359.741	1.86689	0.707261	2.63961	0.00830022	0.0168067	Genes
ENSG00000170613.4	2.01484	1.86616	0.846623	2.20424	0.0275073	0.048667	Genes
ENSG00000170289.11	27.5342	1.86434	0.339989	5.48354	4.16896e-08	2.37543e-07	Genes
ENSG00000165805.8	4.15355	1.86332	0.471232	3.95416	7.68051e-05	0.000241407	Genes
ENSG00000186193.8	3276.18	1.86271	0.211458	8.80889	1.26394e-18	4.29367e-17	Genes
ENSG00000101194.16	3201.89	1.86261	0.246897	7.54407	4.55511e-14	7.16089e-13	Genes
ENSG00000186047.9	69.6979	1.86237	0.166555	11.1817	5.01407e-29	8.20428e-27	Genes
ENSG00000115009.10	3798.18	1.86171	0.37015	5.02962	4.91459e-07	2.35361e-06	Genes
ENSG00000204193.9	2.4377	1.86122	0.665374	2.79725	0.00515391	0.0109592	Genes
ENSG00000163808.15	907.821	1.86011	0.169617	10.9666	5.53372e-28	7.49342e-26	Genes
ENSG00000196224.7	1.83502	1.85791	0.651338	2.85246	0.00433829	0.00938959	Genes
ENSG00000132972.17	9.1674	1.85783	0.53601	3.46604	0.000528193	0.00140739	Genes
ENSG00000186526.11	11.0121	1.8574	0.437813	4.24245	2.21091e-05	7.72853e-05	Genes
ENSG00000149452.14	6.26877	1.85679	0.530066	3.50293	0.000460167	0.00123925	Genes
ENSG00000280050.1	2.69245	1.85539	0.642208	2.88909	0.00386363	0.00846773	Genes
ENSG00000172167.6	506.985	1.85499	0.147096	12.6107	1.84346e-36	1.03418e-33	Genes
ENSG00000120254.14	1862.33	1.85249	0.120839	15.3302	4.80476e-53	2.35854e-49	Genes
ENSG00000147223.5	6.15105	1.85134	0.39556	4.6803	2.86458e-06	1.18213e-05	Genes
ENSG00000213265.7	2.94335	1.85128	0.551525	3.35665	0.000788916	0.0020175	Genes
ENSG00000111537.4	51.3837	1.84798	0.360298	5.12905	2.91207e-07	1.44609e-06	Genes
ENSG00000142102.14	2629.06	1.84537	0.218559	8.44336	3.08352e-17	8.2374e-16	Genes
ENSG00000198829.6	420.026	1.84503	0.310918	5.93415	2.95379e-09	2.05884e-08	Genes
ENSG00000140525.16	2834.22	1.84436	0.152137	12.123	7.9765e-34	2.95507e-31	Genes
ENSG00000166984.10	16.9282	1.84313	0.471248	3.91116	9.18537e-05	0.000284247	Genes
ENSG00000165490.11	647.887	1.8429	0.179359	10.2749	9.14081e-25	7.94158e-23	Genes
ENSG00000141485.14	88.1016	1.84191	0.417129	4.41568	1.00693e-05	3.76161e-05	Genes
ENSG00000204262.10	13030.1	1.84017	0.196022	9.38753	6.14213e-21	2.93432e-19	Genes
ENSG00000153498.10	1.23493	1.84005	0.756614	2.43195	0.0150176	0.0284295	Genes
ENSG00000236027.2	2.22423	1.83981	0.655646	2.8061	0.00501452	0.010694	Genes
ENSG00000146670.8	1664	1.83865	0.178926	10.276	9.03769e-25	7.88689e-23	Genes
ENSG00000183024.3	1.40333	1.83825	0.70612	2.60331	0.00923294	0.0184735	Genes
ENSG00000188425.3	2.42123	1.83797	0.646433	2.84326	0.00446551	0.00964366	Genes
ENSG00000091651.7	589.8	1.83687	0.173631	10.5792	3.72249e-26	3.90861e-24	Genes
ENSG00000182272.10	555.924	1.83676	0.3953	4.6465	3.37618e-06	1.37677e-05	Genes
ENSG00000173432.9	2099.46	1.83675	0.452418	4.05985	4.91044e-05	0.000160507	Genes
ENSG00000038945.13	1536.31	1.83644	0.218403	8.40849	4.15325e-17	1.09023e-15	Genes
ENSG00000087586.16	2490.07	1.83595	0.189848	9.67062	4.01925e-22	2.30082e-20	Genes
ENSG00000158555.13	1436.77	1.83571	0.229248	8.00752	1.17048e-15	2.45276e-14	Genes
ENSG00000183117.16	86.2944	1.83535	0.458987	3.99869	6.36944e-05	0.000203257	Genes
ENSG00000101670.10	1952.68	1.83523	0.2349	7.81283	5.59163e-15	1.03454e-13	Genes
ENSG00000171540.7	5.23047	1.83478	0.419876	4.36983	1.24343e-05	4.55161e-05	Genes
ENSG00000072571.18	1487.68	1.83253	0.187705	9.76279	1.62617e-22	9.82457e-21	Genes
ENSG00000165583.12	2.55819	1.83223	0.668298	2.74163	0.00611349	0.0127524	Genes
ENSG00000168078.8	1435.34	1.83156	0.216628	8.45487	2.79409e-17	7.5004e-16	Genes
ENSG00000075218.17	1253.94	1.83076	0.177679	10.3037	6.7775e-25	5.96754e-23	Genes
ENSG00000258083.1	2.87932	1.82847	0.705864	2.59041	0.00958629	0.019094	Genes
ENSG00000279777.1	1.76272	1.82758	0.563396	3.24386	0.00117921	0.00290402	Genes
ENSG00000164794.7	16.8016	1.82621	0.590698	3.09161	0.00199072	0.00467054	Genes
ENSG00000260220.4	83.1099	1.82538	0.389149	4.6907	2.72272e-06	1.12953e-05	Genes
ENSG00000182177.12	5.86146	1.82482	0.516995	3.52967	0.000416076	0.00112841	Genes
ENSG00000112742.8	1244.48	1.82407	0.192719	9.46492	2.93795e-21	1.46413e-19	Genes
ENSG00000197768.9	20.0595	1.82368	0.301553	6.04762	1.46998e-09	1.07859e-08	Genes
ENSG00000111783.11	13.5299	1.82336	0.403769	4.51585	6.30626e-06	2.44759e-05	Genes
ENSG00000189433.5	236.118	1.82237	0.35817	5.08799	3.61873e-07	1.76663e-06	Genes
ENSG00000279808.1	2.21112	1.82076	0.464119	3.92304	8.74368e-05	0.000271649	Genes
ENSG00000112462.8	1.56197	1.82074	0.79959	2.27709	0.0227809	0.0411976	Genes
ENSG00000179869.13	249.475	1.82008	0.352189	5.16791	2.36726e-07	1.19336e-06	Genes
ENSG00000172023.6	656.788	1.81875	0.689657	2.63718	0.0083598	0.0169169	Genes
ENSG00000180697.7	1.9324	1.81857	0.634311	2.867	0.00414379	0.00901733	Genes
ENSG00000197299.9	921.075	1.81733	0.175784	10.3384	4.72275e-25	4.25197e-23	Genes
ENSG00000167771.5	459.585	1.81477	0.252975	7.17373	7.2982e-13	9.32944e-12	Genes
ENSG00000118513.17	1797.07	1.81341	0.254658	7.12096	1.07176e-12	1.33022e-11	Genes
ENSG00000196932.10	141.19	1.81338	0.16908	10.725	7.76631e-27	9.02317e-25	Genes
ENSG00000105550.7	2.37495	1.81318	0.585567	3.09645	0.00195854	0.00460218	Genes
ENSG00000197616.10	8.17312	1.81168	0.472186	3.83679	0.000124653	0.000376086	Genes
ENSG00000164692.16	116642	1.81134	0.224077	8.08354	6.29134e-16	1.36197e-14	Genes
ENSG00000080986.11	993.637	1.81014	0.166451	10.8749	1.51793e-27	1.91055e-25	Genes
ENSG00000100344.9	106.139	1.80966	0.346259	5.22633	1.72909e-07	8.92267e-07	Genes
ENSG00000183019.6	67.0349	1.80843	0.319344	5.66296	1.48784e-08	9.14933e-08	Genes
ENSG00000105852.9	353.827	1.80843	0.41068	4.40351	1.06512e-05	3.95492e-05	Genes
ENSG00000102384.12	416.992	1.80699	0.150572	12.0008	3.51814e-33	1.15131e-30	Genes
ENSG00000092758.14	974.728	1.80599	0.401458	4.49857	6.84119e-06	2.64007e-05	Genes
ENSG00000161609.8	15.51	1.80357	0.453428	3.97762	6.96086e-05	0.000220517	Genes
ENSG00000019505.6	3653.53	1.80336	0.347734	5.18603	2.14823e-07	1.08965e-06	Genes
ENSG00000109424.3	2.53562	1.80243	0.49988	3.60572	0.000311283	0.000867819	Genes
ENSG00000196460.11	27.4846	1.79833	0.275565	6.526	6.75515e-11	6.30106e-10	Genes
ENSG00000139572.3	94.5276	1.79826	0.256805	7.00243	2.51568e-12	2.94021e-11	Genes
ENSG00000277363.3	955.451	1.7975	0.278542	6.45323	1.09489e-10	9.84352e-10	Genes
ENSG00000170312.14	2957.4	1.79724	0.179475	10.0139	1.32433e-23	9.59531e-22	Genes
ENSG00000013588.5	37531.2	1.79715	0.233811	7.68635	1.51394e-14	2.57594e-13	Genes
ENSG00000185775.9	1.01866	1.7967	0.804303	2.23386	0.0254923	0.0455772	Genes
ENSG00000277632.1	289.507	1.79667	0.274909	6.53551	6.33944e-11	5.93869e-10	Genes
ENSG00000122194.17	5.83842	1.79633	0.460696	3.89917	9.65213e-05	0.000297192	Genes
ENSG00000148513.16	5.70166	1.79412	0.534203	3.35849	0.000783687	0.00200753	Genes
ENSG00000157470.10	569.679	1.794	0.207654	8.63937	5.65224e-18	1.7392e-16	Genes
ENSG00000158106.11	1117.43	1.79397	0.187615	9.56198	1.15529e-21	6.06528e-20	Genes
ENSG00000148123.13	46.9887	1.79393	0.431154	4.16076	3.17193e-05	0.000107399	Genes
ENSG00000095596.10	10.6688	1.79111	0.387533	4.62183	3.80378e-06	1.53583e-05	Genes
ENSG00000062038.12	3222.89	1.78839	0.279191	6.4056	1.49777e-10	1.31114e-09	Genes
ENSG00000176571.10	4.05172	1.78735	0.661484	2.70204	0.00689165	0.014211	Genes
ENSG00000214336.4	4.29278	1.78455	0.553472	3.22429	0.00126285	0.00309292	Genes
ENSG00000092607.12	72.7422	1.78447	0.285456	6.25131	4.07031e-10	3.28485e-09	Genes
ENSG00000188784.4	2.86465	1.78423	0.611674	2.91695	0.00353468	0.00783687	Genes
ENSG00000181544.12	143.295	1.78386	0.16642	10.719	8.2883e-27	9.51701e-25	Genes
ENSG00000198915.10	473.361	1.78373	0.276493	6.45124	1.10936e-10	9.96901e-10	Genes
ENSG00000144354.12	4191.67	1.78337	0.212406	8.39604	4.61769e-17	1.20091e-15	Genes
ENSG00000226887.6	371.295	1.77977	0.349254	5.0959	3.47079e-07	1.6999e-06	Genes
ENSG00000143552.8	34.565	1.77877	0.31755	5.60156	2.12428e-08	1.2732e-07	Genes
ENSG00000172772.3	2.85468	1.77874	0.627724	2.83364	0.00460213	0.00989952	Genes
ENSG00000116785.12	12.7624	1.77825	0.433534	4.10176	4.10028e-05	0.000136041	Genes
ENSG00000185056.9	5.07567	1.77716	0.490154	3.62571	0.000288172	0.000807861	Genes
ENSG00000158901.10	1.90106	1.77655	0.591045	3.00578	0.00264898	0.00603395	Genes
ENSG00000280575.1	2.13615	1.77559	0.43277	4.10285	4.08095e-05	0.000135514	Genes
ENSG00000101412.12	1567.72	1.77494	0.167127	10.6203	2.39878e-26	2.60221e-24	Genes
ENSG00000105048.15	256.237	1.77463	0.418182	4.24368	2.1988e-05	7.69167e-05	Genes
ENSG00000148735.13	2861.95	1.77379	0.308738	5.74528	9.17677e-09	5.86178e-08	Genes
ENSG00000136834.3	2.37659	1.77337	0.551525	3.21539	0.00130265	0.0031805	Genes
ENSG00000189375.9	1.4642	1.77295	0.595712	2.97619	0.00291856	0.00659219	Genes
ENSG00000076382.15	2232.35	1.77087	0.165229	10.7177	8.41046e-27	9.60113e-25	Genes
ENSG00000159398.14	6.17411	1.76868	0.535494	3.30289	0.000956941	0.00240675	Genes
ENSG00000086300.14	1411.69	1.76832	0.177141	9.98254	1.81754e-23	1.28372e-21	Genes
ENSG00000173389.14	2.43449	1.76802	0.544536	3.24684	0.00116693	0.0028774	Genes
ENSG00000142945.11	1906.95	1.76628	0.165542	10.6697	1.41088e-26	1.55633e-24	Genes
ENSG00000213420.6	68.9438	1.76588	0.26786	6.59255	4.32341e-11	4.14503e-10	Genes
ENSG00000165059.6	3.22117	1.76549	0.39401	4.48082	7.43572e-06	2.84556e-05	Genes
ENSG00000280188.1	2.89166	1.76539	0.583846	3.02372	0.00249683	0.00573262	Genes
ENSG00000122254.6	181.539	1.76526	0.302445	5.83662	5.32701e-09	3.53842e-08	Genes
ENSG00000135625.7	79.3879	1.76413	0.37077	4.75802	1.95499e-06	8.3685e-06	Genes
ENSG00000139618.13	1339.41	1.76136	0.17644	9.98277	1.81329e-23	1.28372e-21	Genes
ENSG00000124766.5	12117.4	1.76111	0.173408	10.1559	3.1201e-24	2.48029e-22	Genes
ENSG00000156509.12	36.0001	1.76036	0.246017	7.15544	8.34076e-13	1.05251e-11	Genes
ENSG00000164299.6	2.20898	1.75958	0.532802	3.30251	0.000958243	0.00240941	Genes
ENSG00000205869.2	44.2463	1.75892	0.248495	7.07828	1.4596e-12	1.77347e-11	Genes
ENSG00000085999.10	551.724	1.75684	0.167093	10.5142	7.43399e-26	7.48545e-24	Genes
ENSG00000162745.9	2618.23	1.75661	0.231236	7.5966	3.04009e-14	4.88479e-13	Genes
ENSG00000164109.12	2009.47	1.75653	0.173515	10.1232	4.35841e-24	3.39593e-22	Genes
ENSG00000183560.7	2.82759	1.75369	0.625755	2.80251	0.00507063	0.0108031	Genes
ENSG00000164900.4	3.46345	1.75344	0.584811	2.99831	0.00271481	0.00617031	Genes
ENSG00000103253.16	467.702	1.75319	0.21503	8.15322	3.54367e-16	7.92482e-15	Genes
ENSG00000212993.4	63.9837	1.75041	0.300744	5.82027	5.87523e-09	3.8582e-08	Genes
ENSG00000187969.5	1.19937	1.74902	0.796807	2.19504	0.0281609	0.0496578	Genes
ENSG00000140675.11	68.4956	1.74543	0.216231	8.07208	6.91103e-16	1.48304e-14	Genes
ENSG00000130203.8	17203.4	1.74516	0.275344	6.3381	2.32622e-10	1.96369e-09	Genes
ENSG00000154839.8	627.927	1.74513	0.187631	9.30084	1.39345e-20	6.31877e-19	Genes
ENSG00000179528.14	127.628	1.74374	0.216003	8.07277	6.87222e-16	1.47956e-14	Genes
ENSG00000118849.8	2331.06	1.74371	0.301546	5.78257	7.35689e-09	4.75486e-08	Genes
ENSG00000131059.10	1.71698	1.74216	0.7799	2.23383	0.0254943	0.0455772	Genes
ENSG00000175820.3	16.5113	1.7418	0.32625	5.33885	9.3537e-08	5.03868e-07	Genes
ENSG00000125895.5	383.779	1.74168	0.275268	6.3272	2.49643e-10	2.10015e-09	Genes
ENSG00000183960.7	229.478	1.74119	0.32761	5.31484	1.06753e-07	5.69282e-07	Genes
ENSG00000145863.9	2.91193	1.73906	0.70074	2.48174	0.0130742	0.0250743	Genes
ENSG00000133119.11	1846.6	1.73859	0.153612	11.318	1.06839e-29	1.97904e-27	Genes
ENSG00000180777.12	9.13981	1.73846	0.478232	3.63518	0.000277783	0.000780631	Genes
ENSG00000171195.9	3.87888	1.73846	0.692251	2.51131	0.0120284	0.0233009	Genes
ENSG00000113946.3	63.8233	1.73814	0.29937	5.80599	6.39876e-09	4.17524e-08	Genes
ENSG00000126787.11	1427.49	1.73696	0.180366	9.63019	5.96167e-22	3.32549e-20	Genes
ENSG00000061492.10	2.55751	1.73628	0.701368	2.47556	0.0133028	0.0254806	Genes
ENSG00000163746.10	20.3066	1.73333	0.272517	6.36043	2.01187e-10	1.72277e-09	Genes
ENSG00000116014.8	40.2395	1.73325	0.387699	4.47062	7.79946e-06	2.97422e-05	Genes
ENSG00000137563.10	2837.27	1.73322	0.256376	6.76048	1.3754e-11	1.42512e-10	Genes
ENSG00000162062.13	340.415	1.73005	0.175655	9.8491	6.91613e-23	4.4234e-21	Genes
ENSG00000100593.16	42.0318	1.72966	0.499772	3.46089	0.00053839	0.00143107	Genes
ENSG00000127423.9	265.153	1.72965	0.170832	10.1248	4.28649e-24	3.3532e-22	Genes
ENSG00000169064.11	6.37641	1.72751	0.593358	2.91141	0.00359799	0.00795679	Genes
ENSG00000110944.7	153.052	1.7273	0.258191	6.69001	2.23149e-11	2.23433e-10	Genes
ENSG00000186897.4	16.5274	1.726	0.45815	3.76732	0.000165009	0.00048524	Genes
ENSG00000112984.10	1682.33	1.72489	0.180232	9.57038	1.06518e-21	5.72322e-20	Genes
ENSG00000135744.7	3309.89	1.72327	0.308448	5.58689	2.31167e-08	1.37503e-07	Genes
ENSG00000162004.15	118.089	1.72172	0.225439	7.63721	2.21984e-14	3.67818e-13	Genes
ENSG00000180043.10	1.65042	1.72051	0.687558	2.50235	0.0123373	0.0238202	Genes
ENSG00000198901.12	3128.81	1.71939	0.158213	10.8676	1.64532e-27	2.0577e-25	Genes
ENSG00000174990.4	15.9708	1.7193	0.354295	4.85273	1.21771e-06	5.41925e-06	Genes
ENSG00000168505.6	7.73549	1.71751	0.421873	4.07114	4.67837e-05	0.000153612	Genes
ENSG00000152430.16	17.8842	1.71737	0.358832	4.786	1.70142e-06	7.35845e-06	Genes
ENSG00000196950.12	1983.92	1.71617	0.148517	11.5554	6.9349e-31	1.48327e-28	Genes
ENSG00000134668.11	210.573	1.71486	0.22307	7.68758	1.49948e-14	2.55576e-13	Genes
ENSG00000188582.7	3.82607	1.71475	0.590896	2.90195	0.0037085	0.00816786	Genes
ENSG00000131650.12	130.793	1.71412	0.281086	6.0982	1.0727e-09	8.06684e-09	Genes
ENSG00000163507.12	824.571	1.71326	0.138961	12.3291	6.31641e-35	2.88425e-32	Genes
ENSG00000165471.6	1.99639	1.71217	0.714023	2.39791	0.0164887	0.0309253	Genes
ENSG00000258830.1	3.28245	1.71162	0.404491	4.23152	2.32113e-05	8.08647e-05	Genes
ENSG00000130876.10	41.5185	1.71139	0.53284	3.21183	0.0013189	0.00321605	Genes
ENSG00000169607.11	954.888	1.71023	0.170132	10.0524	8.96765e-24	6.66969e-22	Genes
ENSG00000204572.7	5.67114	1.71005	0.388986	4.39619	1.10169e-05	4.07376e-05	Genes
ENSG00000170537.11	1078.33	1.70865	0.19316	8.8458	9.0872e-19	3.158e-17	Genes
ENSG00000112761.17	200.206	1.70779	0.335804	5.08568	3.66303e-07	1.78692e-06	Genes
ENSG00000170948.3	1.794	1.70711	0.560235	3.04713	0.00231037	0.00533884	Genes
ENSG00000131771.12	12269.5	1.70617	0.399022	4.27588	1.90383e-05	6.73179e-05	Genes
ENSG00000162490.6	68.2298	1.70584	0.271002	6.29455	3.08283e-10	2.55407e-09	Genes
ENSG00000178217.12	10.6379	1.70554	0.338767	5.03454	4.78995e-07	2.30116e-06	Genes
ENSG00000047457.12	1365.54	1.70522	0.379545	4.49281	7.02883e-06	2.70663e-05	Genes
ENSG00000125657.4	529.295	1.70485	0.335276	5.0849	3.67825e-07	1.79345e-06	Genes
ENSG00000109805.8	1394.88	1.70478	0.183032	9.31411	1.22976e-20	5.65489e-19	Genes
ENSG00000183292.11	1.8532	1.70467	0.582129	2.92833	0.00340783	0.00758563	Genes
ENSG00000158786.4	135.248	1.70247	0.428156	3.97629	7.00001e-05	0.000221686	Genes
ENSG00000123977.8	14.7576	1.70004	0.416335	4.08333	4.4394e-05	0.000146132	Genes
ENSG00000157654.16	36.9293	1.69901	0.240006	7.07901	1.45187e-12	1.76516e-11	Genes
ENSG00000197487.7	2.87167	1.69563	0.724882	2.33918	0.0193262	0.0355842	Genes
ENSG00000151005.4	3.01643	1.69382	0.513464	3.29881	0.00097096	0.00243733	Genes
ENSG00000115163.13	579.366	1.69331	0.192058	8.81665	1.17935e-18	4.03425e-17	Genes
ENSG00000205212.3	17.1086	1.69164	0.545352	3.10192	0.00192269	0.00452553	Genes
ENSG00000183668.16	3.10571	1.69098	0.694354	2.43533	0.014878	0.028187	Genes
ENSG00000141756.17	6677.2	1.69082	0.261425	6.46771	9.94983e-11	9.0104e-10	Genes
ENSG00000029993.13	2821.94	1.69051	0.170816	9.89667	4.3037e-23	2.82619e-21	Genes
ENSG00000140678.15	1616.85	1.69041	0.199576	8.47004	2.45314e-17	6.65295e-16	Genes
ENSG00000009709.10	4.66276	1.6902	0.584623	2.8911	0.00383902	0.00841567	Genes
ENSG00000070985.12	88.764	1.69019	0.360517	4.68822	2.75586e-06	1.14159e-05	Genes
ENSG00000167098.10	2.41755	1.6876	0.768698	2.19541	0.0281345	0.049621	Genes
ENSG00000152977.8	27.1494	1.68655	0.587639	2.87004	0.00410423	0.00894114	Genes
ENSG00000186871.6	422.128	1.68594	0.176156	9.57074	1.0614e-21	5.72322e-20	Genes
ENSG00000187741.13	1651.86	1.68557	0.158835	10.6121	2.61754e-26	2.82393e-24	Genes
ENSG00000182600.8	553.833	1.68537	0.28429	5.92835	3.05996e-09	2.12907e-08	Genes
ENSG00000081800.7	5.93203	1.6843	0.651993	2.58331	0.00978563	0.0194418	Genes
ENSG00000073792.14	3967.46	1.68317	0.201593	8.34935	6.8641e-17	1.72349e-15	Genes
ENSG00000109061.9	9.6141	1.68269	0.499409	3.36937	0.000753414	0.00193756	Genes
ENSG00000147647.11	10.5292	1.68014	0.414851	4.04998	5.12221e-05	0.000166708	Genes
ENSG00000165171.9	342.779	1.67949	0.268679	6.25093	4.08021e-10	3.29149e-09	Genes
ENSG00000143006.7	2.83855	1.67936	0.671897	2.49943	0.0124393	0.0240022	Genes
ENSG00000171060.9	17.9	1.67589	0.399974	4.18999	2.78965e-05	9.57435e-05	Genes
ENSG00000158639.10	10.8776	1.67582	0.605523	2.76756	0.00564781	0.0118896	Genes
ENSG00000196427.12	9.13394	1.67448	0.525246	3.18798	0.00143269	0.00346481	Genes
ENSG00000093009.8	866.781	1.67336	0.181056	9.24224	2.41385e-20	1.05091e-18	Genes
ENSG00000197430.9	2.8751	1.67252	0.666194	2.51056	0.0120539	0.0233424	Genes
ENSG00000185842.13	322.837	1.67111	0.279295	5.98332	2.18638e-09	1.55937e-08	Genes
ENSG00000137812.18	1827.02	1.6692	0.174727	9.5532	1.2575e-21	6.53203e-20	Genes
ENSG00000170703.14	294.422	1.6674	0.331269	5.03338	4.81905e-07	2.31237e-06	Genes
ENSG00000135917.12	962.214	1.66699	0.386486	4.3132	1.60905e-05	5.78006e-05	Genes
ENSG00000169402.14	5.4716	1.66693	0.385761	4.32113	1.55231e-05	5.58891e-05	Genes
ENSG00000157388.12	684.628	1.66619	0.232596	7.16345	7.86735e-13	9.97903e-12	Genes
ENSG00000101825.7	16403.8	1.66567	0.211363	7.8806	3.25809e-15	6.30273e-14	Genes
ENSG00000097046.11	682.372	1.66469	0.157738	10.5535	4.89383e-26	5.08415e-24	Genes
ENSG00000164220.6	1286.15	1.66434	0.230243	7.22864	4.87871e-13	6.43341e-12	Genes
ENSG00000273079.3	95.7984	1.66351	0.389775	4.26788	1.97343e-05	6.9666e-05	Genes
ENSG00000125508.3	313.605	1.66225	0.286598	5.79994	6.63395e-09	4.32032e-08	Genes
ENSG00000180914.9	185.103	1.66212	0.24783	6.70669	1.99083e-11	2.00976e-10	Genes
ENSG00000115718.16	268.977	1.6612	0.330595	5.02489	5.03733e-07	2.40652e-06	Genes
ENSG00000152192.7	19.3759	1.66074	0.537663	3.08881	0.00200958	0.00471142	Genes
ENSG00000121152.8	1281.76	1.65954	0.175694	9.44559	3.53422e-21	1.73921e-19	Genes
ENSG00000187951.9	636.36	1.65927	0.155859	10.646	1.82077e-26	1.98616e-24	Genes
ENSG00000188157.12	23919.6	1.65801	0.15962	10.3872	2.83562e-25	2.65131e-23	Genes
ENSG00000024526.15	1191.82	1.65548	0.191095	8.66311	4.59055e-18	1.43072e-16	Genes
ENSG00000099985.3	248.337	1.65515	0.311532	5.31292	1.07883e-07	5.74686e-07	Genes
ENSG00000130427.2	4.97872	1.65474	0.424506	3.89805	9.69723e-05	0.00029844	Genes
ENSG00000188211.7	1103.48	1.6544	0.220423	7.50557	6.11625e-14	9.38224e-13	Genes
ENSG00000204889.9	26.5359	1.65397	0.573487	2.88405	0.00392591	0.00859354	Genes
ENSG00000183072.9	45.081	1.65328	0.477316	3.46369	0.000532815	0.00141817	Genes
ENSG00000142609.16	58.6577	1.65312	0.349757	4.72647	2.28458e-06	9.64268e-06	Genes
ENSG00000147536.10	507.598	1.65255	0.163273	10.1214	4.44097e-24	3.43301e-22	Genes
ENSG00000065371.16	2.44707	1.65227	0.57982	2.84962	0.00437709	0.0094673	Genes
ENSG00000094755.15	5909.48	1.65047	0.442191	3.73248	0.000189606	0.000550565	Genes
ENSG00000124818.13	2.00405	1.64964	0.613732	2.68788	0.00719076	0.0147581	Genes
ENSG00000111110.10	2373.39	1.64956	0.196987	8.37397	5.57107e-17	1.42062e-15	Genes
ENSG00000113763.9	292.114	1.64937	0.392218	4.20525	2.60795e-05	9.00265e-05	Genes
ENSG00000136492.7	687.238	1.64897	0.161217	10.2283	1.48133e-24	1.2537e-22	Genes
ENSG00000278023.3	87.1862	1.64888	0.220883	7.46494	8.33406e-14	1.23969e-12	Genes
ENSG00000166220.11	3.91759	1.64856	0.463792	3.55454	0.000378647	0.0010362	Genes
ENSG00000203690.10	18.0996	1.64806	0.508377	3.2418	0.00118777	0.00292327	Genes
ENSG00000170324.18	7.8254	1.64776	0.46657	3.53164	0.000412997	0.00112067	Genes
ENSG00000125398.5	15654.4	1.64719	0.17637	9.33939	9.6893e-21	4.47773e-19	Genes
ENSG00000136295.13	14797.3	1.64661	0.166807	9.87136	5.54073e-23	3.5905e-21	Genes
ENSG00000162399.6	3.40126	1.64602	0.527663	3.11946	0.00181186	0.00429193	Genes
ENSG00000137976.7	19.3271	1.64584	0.368658	4.4644	8.02934e-06	3.0536e-05	Genes
ENSG00000171208.8	774.088	1.64532	0.259349	6.34405	2.23804e-10	1.89332e-09	Genes
ENSG00000026036.19	403.852	1.64483	0.184459	8.91707	4.78803e-19	1.70623e-17	Genes
ENSG00000171054.7	0.953884	1.64391	0.624403	2.63277	0.00846922	0.0171101	Genes
ENSG00000140534.12	1164.59	1.64232	0.188693	8.70369	3.21262e-18	1.0324e-16	Genes
ENSG00000124249.6	583.551	1.64228	0.373137	4.40129	1.07611e-05	3.99047e-05	Genes
ENSG00000130561.15	15.0081	1.64146	0.348828	4.70565	2.5306e-06	1.05787e-05	Genes
ENSG00000120149.8	1015.63	1.64041	0.266754	6.14953	7.7715e-10	5.9537e-09	Genes
ENSG00000110427.13	455.911	1.63982	0.336272	4.87648	1.07998e-06	4.85582e-06	Genes
ENSG00000173610.10	2.99802	1.63967	0.61173	2.68039	0.00735374	0.0150496	Genes
ENSG00000198028.3	4.64063	1.63733	0.559057	2.92874	0.0034034	0.00757748	Genes
ENSG00000018280.15	801.313	1.63699	0.227624	7.19165	6.40142e-13	8.24209e-12	Genes
ENSG00000121904.16	250.168	1.63554	0.246621	6.63178	3.3167e-11	3.22873e-10	Genes
ENSG00000172244.7	263.333	1.6352	0.160017	10.2189	1.63152e-24	1.36319e-22	Genes
ENSG00000178997.10	9.39558	1.63483	0.424136	3.85449	0.000115972	0.000352004	Genes
ENSG00000177602.5	446.139	1.63289	0.175782	9.2893	1.55301e-20	6.99389e-19	Genes
ENSG00000156096.11	7.39739	1.63242	0.582962	2.80022	0.00510676	0.0108683	Genes
ENSG00000167618.8	66.5834	1.629	0.342593	4.7549	1.98546e-06	8.49152e-06	Genes
ENSG00000125531.6	73.3367	1.62845	0.263843	6.17205	6.74089e-10	5.22738e-09	Genes
ENSG00000104237.6	17.9605	1.62836	0.439748	3.70293	0.00021312	0.00061268	Genes
ENSG00000130711.3	14.2987	1.62781	0.26544	6.13248	8.65222e-10	6.58474e-09	Genes
ENSG00000105697.6	61.6829	1.62754	0.301514	5.39788	6.7434e-08	3.70991e-07	Genes
ENSG00000112246.8	3.33956	1.62692	0.559763	2.90644	0.00365568	0.008066	Genes
ENSG00000153157.11	36.7125	1.62563	0.358207	4.53823	5.67292e-06	2.21977e-05	Genes
ENSG00000091879.12	939.034	1.62233	0.172953	9.38014	6.58833e-21	3.13225e-19	Genes
ENSG00000057468.6	22.5502	1.62156	0.331763	4.88771	1.02017e-06	4.60592e-06	Genes
ENSG00000196917.5	249.999	1.6211	0.3643	4.4499	8.59105e-06	3.2502e-05	Genes
ENSG00000075461.5	406.676	1.62053	0.440638	3.67768	0.000235361	0.000671603	Genes
ENSG00000137948.17	19.791	1.62045	0.432582	3.746	0.000179676	0.000524132	Genes
ENSG00000167751.11	10.6325	1.62026	0.4193	3.8642	0.000111452	0.000339333	Genes
ENSG00000085840.11	671.879	1.62013	0.176249	9.19229	3.84549e-20	1.63433e-18	Genes
ENSG00000187616.4	1.48991	1.61992	0.699414	2.31611	0.0205523	0.0375739	Genes
ENSG00000077152.8	1354.06	1.61913	0.168383	9.61574	6.86119e-22	3.78426e-20	Genes
ENSG00000165685.7	68.5045	1.61884	0.233367	6.93687	4.0089e-12	4.56468e-11	Genes
ENSG00000188086.11	14.8232	1.6181	0.533745	3.03159	0.00243271	0.00559914	Genes
ENSG00000278939.1	5.38179	1.61586	0.324578	4.97834	6.41304e-07	3.00167e-06	Genes
ENSG00000165434.7	1746.43	1.61377	0.141094	11.4376	2.71309e-30	5.43588e-28	Genes
ENSG00000145103.11	703.591	1.61367	0.210729	7.65756	1.89498e-14	3.17474e-13	Genes
ENSG00000140511.10	1089.14	1.61345	0.208972	7.72089	1.15522e-14	2.00732e-13	Genes
ENSG00000137090.10	6.83142	1.61312	0.527443	3.05838	0.00222541	0.00516134	Genes
ENSG00000147614.3	109.174	1.61308	0.308872	5.2225	1.76526e-07	9.09737e-07	Genes
ENSG00000118557.14	125.936	1.61233	0.256863	6.27702	3.45125e-10	2.82945e-09	Genes
ENSG00000113739.9	614.122	1.61165	0.234481	6.87327	6.27445e-12	6.89032e-11	Genes
ENSG00000161905.11	86.6677	1.61066	0.394335	4.08449	4.41736e-05	0.00014548	Genes
ENSG00000109072.12	509.006	1.61037	0.414594	3.88422	0.00010266	0.000314368	Genes
ENSG00000273170.4	14.0984	1.60971	0.396684	4.05792	4.95111e-05	0.000161648	Genes
ENSG00000082684.13	201.274	1.60932	0.207548	7.754	8.9042e-15	1.59085e-13	Genes
ENSG00000113905.4	5.93392	1.6093	0.447472	3.59643	0.000322611	0.000896726	Genes
ENSG00000168131.4	2.27857	1.6091	0.549777	2.92682	0.00342444	0.00762	Genes
ENSG00000274641.1	32.1691	1.60736	0.294301	5.46163	4.71783e-08	2.67113e-07	Genes
ENSG00000149295.12	55.8831	1.60729	0.438341	3.66676	0.000245642	0.0006979	Genes
ENSG00000186854.9	1579.84	1.6057	0.296307	5.41905	5.99152e-08	3.33551e-07	Genes
ENSG00000187569.2	9.97466	1.60365	0.635253	2.52443	0.0115886	0.022567	Genes
ENSG00000162598.12	4.71067	1.6025	0.569439	2.81417	0.0048904	0.0104611	Genes
ENSG00000120322.3	142.915	1.60228	0.342306	4.68082	2.85725e-06	1.17961e-05	Genes
ENSG00000144554.9	1299.87	1.60203	0.147799	10.8393	2.24273e-27	2.73515e-25	Genes
ENSG00000232237.3	30.6818	1.60023	0.32067	4.99026	6.02973e-07	2.83171e-06	Genes
ENSG00000197658.8	1.77093	1.59974	0.7029	2.27592	0.0228509	0.0413071	Genes
ENSG00000147596.3	5.11574	1.59871	0.507173	3.1522	0.00162045	0.0038764	Genes
ENSG00000168993.13	683.48	1.59871	0.246862	6.47612	9.41139e-11	8.57108e-10	Genes
ENSG00000229415.8	4.5267	1.59835	0.681707	2.34463	0.0190462	0.0351444	Genes
ENSG00000196859.6	7.13896	1.59544	0.468408	3.4061	0.000658971	0.00171717	Genes
ENSG00000170927.13	190.287	1.59239	0.362006	4.39881	1.08846e-05	4.03092e-05	Genes
ENSG00000174844.13	72.6197	1.5879	0.299925	5.29432	1.19461e-07	6.32584e-07	Genes
ENSG00000151360.8	7.56482	1.58786	0.484353	3.27832	0.00104428	0.00260804	Genes
ENSG00000068489.11	2002.71	1.58539	0.151502	10.4645	1.25733e-25	1.25318e-23	Genes
ENSG00000006116.3	2.71669	1.584	0.603123	2.62633	0.00863098	0.0174047	Genes
ENSG00000169393.7	3.57372	1.58398	0.700434	2.26143	0.0237328	0.0427203	Genes
ENSG00000038427.14	12168	1.58029	0.211793	7.46147	8.55629e-14	1.26986e-12	Genes
ENSG00000119547.5	5127.16	1.58002	0.31848	4.96112	7.00868e-07	3.25178e-06	Genes
ENSG00000163554.10	15.6331	1.57934	0.378485	4.1728	3.00884e-05	0.000102371	Genes
ENSG00000164076.15	29.9065	1.5782	0.426165	3.70326	0.000212843	0.000612065	Genes
ENSG00000180113.14	166.565	1.57797	0.218619	7.2179	5.27948e-13	6.89704e-12	Genes
ENSG00000132911.4	331.619	1.57543	0.504383	3.12348	0.00178727	0.00423829	Genes
ENSG00000188322.4	601.062	1.57281	0.308871	5.09212	3.54086e-07	1.73119e-06	Genes
ENSG00000137809.15	2800	1.57263	0.238493	6.59403	4.2804e-11	4.10781e-10	Genes
ENSG00000205922.4	1926.44	1.57261	0.45028	3.49251	0.000478509	0.0012839	Genes
ENSG00000184933.4	0.804093	1.57166	0.618896	2.53946	0.0111023	0.0217234	Genes
ENSG00000240563.1	32.3635	1.57119	0.345834	4.5432	5.54065e-06	2.17321e-05	Genes
ENSG00000227059.5	3.82868	1.57106	0.673864	2.33142	0.0197314	0.0362352	Genes
ENSG00000134940.12	27.7111	1.57063	0.223269	7.03468	1.99712e-12	2.37657e-11	Genes
ENSG00000257017.7	69.6889	1.57037	0.420396	3.73547	0.000187365	0.000544621	Genes
ENSG00000134343.11	48.8995	1.5696	0.404625	3.87915	0.000104824	0.000320394	Genes
ENSG00000136541.13	66.1745	1.56933	0.258136	6.07948	1.20575e-09	8.9678e-09	Genes
ENSG00000196296.12	132.052	1.56895	0.196899	7.96828	1.60904e-15	3.3117e-14	Genes
ENSG00000142185.15	1086.43	1.56774	0.182471	8.59175	8.56512e-18	2.54812e-16	Genes
ENSG00000189269.11	19.6153	1.5674	0.265683	5.8995	3.64605e-09	2.49791e-08	Genes
ENSG00000181013.3	5.94985	1.56626	0.328033	4.7747	1.79974e-06	7.74785e-06	Genes
ENSG00000158486.12	178.828	1.56534	0.23557	6.6449	3.03433e-11	2.97895e-10	Genes
ENSG00000279530.1	25.0893	1.56461	0.252651	6.19275	5.91248e-10	4.63995e-09	Genes
ENSG00000269526.1	6.94607	1.56448	0.501473	3.11976	0.00180999	0.00428905	Genes
ENSG00000169783.11	607.362	1.56349	0.251814	6.20889	5.33587e-10	4.22971e-09	Genes
ENSG00000163535.16	831.79	1.56285	0.154393	10.1226	4.38719e-24	3.40484e-22	Genes
ENSG00000275410.3	2255.89	1.56264	0.264129	5.91619	3.29481e-09	2.28036e-08	Genes
ENSG00000197275.11	271.97	1.56231	0.157302	9.93191	3.02398e-23	2.04745e-21	Genes
ENSG00000004809.12	9.9411	1.56226	0.358936	4.35248	1.34605e-05	4.89894e-05	Genes
ENSG00000178928.7	1.69091	1.56192	0.643458	2.42738	0.0152085	0.0287409	Genes
ENSG00000176198.2	1.25238	1.56178	0.655724	2.38176	0.0172301	0.0321652	Genes
ENSG00000160949.15	2842.98	1.56142	0.159685	9.77812	1.39779e-22	8.49708e-21	Genes
ENSG00000129195.14	454.284	1.56069	0.181849	8.58237	9.29385e-18	2.72365e-16	Genes
ENSG00000112877.7	660.328	1.55857	0.18167	8.57911	9.56105e-18	2.7812e-16	Genes
ENSG00000009950.14	1578.82	1.55753	0.356207	4.37255	1.22805e-05	4.50336e-05	Genes
ENSG00000243130.6	3.63498	1.55708	0.676896	2.30033	0.0214295	0.0390142	Genes
ENSG00000150676.11	7.09512	1.5566	0.419073	3.7144	0.000203688	0.000588236	Genes
ENSG00000205864.1	1.28592	1.5562	0.562394	2.76711	0.0056556	0.0119048	Genes
ENSG00000130948.8	30.751	1.55597	0.290408	5.35787	8.42091e-08	4.56879e-07	Genes
ENSG00000126231.12	19.7905	1.55485	0.30327	5.12697	2.94446e-07	1.46144e-06	Genes
ENSG00000147434.7	14.7354	1.55476	0.295835	5.2555	1.47622e-07	7.69561e-07	Genes
ENSG00000255071.2	50.8105	1.55473	0.567216	2.74098	0.0061256	0.0127741	Genes
ENSG00000141696.11	2702.56	1.55456	0.212844	7.30375	2.7985e-13	3.83451e-12	Genes
ENSG00000119042.15	862.742	1.55374	0.226641	6.8555	7.10647e-12	7.71767e-11	Genes
ENSG00000181418.7	57.5811	1.55349	0.338967	4.58303	4.58287e-06	1.82229e-05	Genes
ENSG00000125816.4	1.17449	1.55309	0.599278	2.5916	0.00955314	0.0190413	Genes
ENSG00000226430.5	1.62742	1.55171	0.592319	2.61972	0.00880022	0.017715	Genes
ENSG00000164045.10	698.113	1.54737	0.185799	8.32822	8.2067e-17	2.02945e-15	Genes
ENSG00000168070.10	14.2353	1.54654	0.408609	3.78488	0.00015378	0.000455013	Genes
ENSG00000204767.3	19.1277	1.54567	0.288672	5.3544	8.58396e-08	4.6525e-07	Genes
ENSG00000105392.14	20.0595	1.54469	0.382367	4.0398	5.34958e-05	0.00017336	Genes
ENSG00000235034.5	27.3908	1.5445	0.424743	3.63631	0.000276567	0.00077777	Genes
ENSG00000138160.5	2940.99	1.54365	0.15543	9.93149	3.03671e-23	2.04899e-21	Genes
ENSG00000168594.14	4.93934	1.54353	0.503433	3.06601	0.00216934	0.00504142	Genes
ENSG00000142731.9	893.743	1.54115	0.153407	10.0462	9.55182e-24	7.07736e-22	Genes
ENSG00000112280.14	330.272	1.54069	0.318932	4.83078	1.35998e-06	5.97786e-06	Genes
ENSG00000073111.12	4125.09	1.54062	0.153386	10.0441	9.75159e-24	7.19821e-22	Genes
ENSG00000006634.6	1439.64	1.53946	0.149351	10.3077	6.50467e-25	5.75312e-23	Genes
ENSG00000180259.8	2.98673	1.53825	0.659556	2.33226	0.0196871	0.0361639	Genes
ENSG00000166851.13	3878.3	1.53823	0.177461	8.66797	4.39885e-18	1.37974e-16	Genes
ENSG00000184445.10	2402.21	1.53693	0.132751	11.5776	5.35443e-31	1.16816e-28	Genes
ENSG00000159625.13	20.6177	1.53642	0.381698	4.02522	5.69228e-05	0.000183106	Genes
ENSG00000278677.1	29.9387	1.53317	0.249607	6.14235	8.13104e-10	6.20735e-09	Genes
ENSG00000157399.13	1373.28	1.53243	0.274494	5.58276	2.36727e-08	1.40512e-07	Genes
ENSG00000198610.9	140.283	1.53138	0.393629	3.89042	0.000100073	0.000307212	Genes
ENSG00000039139.9	240.152	1.53091	0.265643	5.76304	8.26127e-09	5.31836e-08	Genes
ENSG00000142515.13	16.0522	1.53048	0.444984	3.43941	0.000582982	0.00153835	Genes
ENSG00000138207.11	1229.9	1.53037	0.421751	3.62861	0.000284947	0.000798935	Genes
ENSG00000206181.5	3.40873	1.52974	0.458311	3.33778	0.000844501	0.00214707	Genes
ENSG00000275722.3	1.78627	1.52781	0.642982	2.37613	0.0174951	0.0325916	Genes
ENSG00000144810.14	4524.56	1.52768	0.273094	5.59396	2.21948e-08	1.325e-07	Genes
ENSG00000180537.11	59.9733	1.52626	0.427085	3.57368	0.000352004	0.000970458	Genes
ENSG00000155530.2	44.4437	1.52585	0.237509	6.42437	1.32417e-10	1.16854e-09	Genes
ENSG00000197748.11	95.721	1.52542	0.222849	6.84509	7.64292e-12	8.2546e-11	Genes
ENSG00000174939.9	1086.38	1.52451	0.276839	5.50684	3.65328e-08	2.10235e-07	Genes
ENSG00000182545.6	5.2545	1.52343	0.388516	3.92116	8.81227e-05	0.000273434	Genes
ENSG00000172967.7	2.58435	1.5206	0.530591	2.86587	0.00415869	0.00904573	Genes
ENSG00000108375.11	4363.7	1.51994	0.265766	5.71911	1.07084e-08	6.74342e-08	Genes
ENSG00000139797.7	8.61593	1.51832	0.324265	4.68235	2.83601e-06	1.17158e-05	Genes
ENSG00000254706.2	5.76995	1.51819	0.427845	3.54845	0.000387505	0.00105838	Genes
ENSG00000197753.8	18.4757	1.51644	0.356944	4.24841	2.15289e-05	7.54856e-05	Genes
ENSG00000203805.9	113.516	1.51583	0.363422	4.17098	3.03289e-05	0.000103136	Genes
ENSG00000163888.3	143.518	1.51577	0.351282	4.31497	1.59622e-05	5.73816e-05	Genes
ENSG00000131188.10	967.508	1.51432	0.184415	8.21149	2.18462e-16	5.06435e-15	Genes
ENSG00000135902.8	6.24254	1.51417	0.44612	3.39408	0.000688599	0.00178583	Genes
ENSG00000174963.16	12.6201	1.5127	0.603468	2.50668	0.012187	0.0235732	Genes
ENSG00000130475.13	1114.77	1.51182	0.202308	7.4729	7.84473e-14	1.17581e-12	Genes
ENSG00000167550.9	76.5126	1.51118	0.190391	7.93726	2.06696e-15	4.16255e-14	Genes
ENSG00000260903.2	52.0064	1.51045	0.48858	3.09151	0.00199142	0.00467123	Genes
ENSG00000275465.3	5.15857	1.5101	0.550995	2.74067	0.00613141	0.012783	Genes
ENSG00000111602.10	2654.91	1.50994	0.138696	10.8867	1.3334e-27	1.70008e-25	Genes
ENSG00000131864.9	3.45253	1.50934	0.684497	2.20503	0.0274517	0.0485818	Genes
ENSG00000182931.8	9.16954	1.50814	0.42311	3.56443	0.000364653	0.00100209	Genes
ENSG00000176208.7	867.041	1.50684	0.126149	11.9449	6.90328e-33	2.18623e-30	Genes
ENSG00000214872.7	45.8642	1.50665	0.249083	6.04878	1.45947e-09	1.07208e-08	Genes
ENSG00000177138.14	4.09881	1.50646	0.531385	2.83497	0.00458296	0.00986152	Genes
ENSG00000188282.11	48.3832	1.50634	0.291964	5.15933	2.47836e-07	1.24425e-06	Genes
ENSG00000105810.8	7513.17	1.50571	0.222556	6.76554	1.32816e-11	1.37763e-10	Genes
ENSG00000188257.9	22177.4	1.50562	0.469575	3.20634	0.00134436	0.00327214	Genes
ENSG00000086991.11	211.092	1.50543	0.225372	6.67976	2.3933e-11	2.38661e-10	Genes
ENSG00000136108.13	3111.24	1.50492	0.157251	9.57013	1.06775e-21	5.72322e-20	Genes
ENSG00000160932.9	26133.7	1.50378	0.210723	7.13627	9.58982e-13	1.19857e-11	Genes
ENSG00000197905.7	1594.91	1.50347	0.141899	10.5953	3.13262e-26	3.32481e-24	Genes
ENSG00000149554.11	1382.05	1.50238	0.137868	10.8973	1.18734e-27	1.54394e-25	Genes
ENSG00000139547.7	59.6955	1.50186	0.304979	4.92446	8.45948e-07	3.87094e-06	Genes
ENSG00000101311.14	7720.11	1.50138	0.209458	7.1679	7.61551e-13	9.68462e-12	Genes
ENSG00000185958.8	39.9743	1.50063	0.248983	6.02703	1.66998e-09	1.2149e-08	Genes
ENSG00000091127.12	1641.64	1.50041	0.152739	9.82332	8.93516e-23	5.58732e-21	Genes
ENSG00000087495.15	185.757	1.50031	0.393504	3.81269	0.000137463	0.000410821	Genes
ENSG00000089101.16	26.1798	1.50013	0.277164	5.41244	6.21707e-08	3.4552e-07	Genes
ENSG00000155026.15	8.07963	1.49938	0.293758	5.10414	3.32296e-07	1.63116e-06	Genes
ENSG00000170925.3	1.34178	1.49849	0.658158	2.2768	0.0227983	0.0412233	Genes
ENSG00000204683.9	2.75463	1.49828	0.542677	2.7609	0.0057642	0.0121035	Genes
ENSG00000281370.1	11.2976	1.49768	0.330848	4.52679	5.98871e-06	2.3331e-05	Genes
ENSG00000176635.16	4.38181	1.49702	0.605946	2.47054	0.0134908	0.0258103	Genes
ENSG00000158553.4	6.64402	1.49663	0.483946	3.09257	0.00198434	0.00465614	Genes
ENSG00000101224.16	7967.71	1.49603	0.173425	8.62636	6.33379e-18	1.93112e-16	Genes
ENSG00000183396.3	5.94367	1.49571	0.338227	4.42221	9.76967e-06	3.65525e-05	Genes
ENSG00000102387.14	18.2571	1.49441	0.36412	4.10416	4.05779e-05	0.000134813	Genes
ENSG00000116882.13	5.90098	1.49404	0.443888	3.36581	0.000763205	0.00195966	Genes
ENSG00000125888.13	7.75223	1.49203	0.555165	2.68754	0.00719803	0.0147688	Genes
ENSG00000196890.4	62.3103	1.49144	0.287114	5.1946	2.05165e-07	1.04282e-06	Genes
ENSG00000196800.5	2.72034	1.49092	0.55384	2.69198	0.00710301	0.0145933	Genes
ENSG00000160963.12	33.3642	1.48977	0.374842	3.97438	7.05617e-05	0.00022332	Genes
ENSG00000060656.18	3244.72	1.48951	0.248502	5.99397	2.04785e-09	1.46911e-08	Genes
ENSG00000124557.11	46.7924	1.48932	0.355316	4.19154	2.77064e-05	9.51742e-05	Genes
ENSG00000168062.8	1557.86	1.48928	0.248158	6.00133	1.95708e-09	1.40914e-08	Genes
ENSG00000162063.11	1748.57	1.48764	0.156312	9.51715	1.77985e-21	9.05372e-20	Genes
ENSG00000073464.10	951.067	1.48642	0.238337	6.23663	4.47084e-10	3.58452e-09	Genes
ENSG00000147799.10	1476.79	1.48575	0.158812	9.3554	8.32858e-21	3.88436e-19	Genes
ENSG00000121594.10	103.796	1.48523	0.233053	6.37295	1.85428e-10	1.59688e-09	Genes
ENSG00000204165.5	37.4738	1.48496	0.268492	5.53076	3.18853e-08	1.85173e-07	Genes
ENSG00000164363.9	5.44463	1.48411	0.528669	2.80725	0.00499667	0.0106606	Genes
ENSG00000279219.1	0.872821	1.48395	0.625321	2.3731	0.0176395	0.032814	Genes
ENSG00000166569.7	2.22267	1.48383	0.550469	2.69558	0.00702655	0.0144513	Genes
ENSG00000126856.12	4.06827	1.48182	0.428774	3.45595	0.000548356	0.001455	Genes
ENSG00000158402.17	460.333	1.48142	0.182974	8.09632	5.66469e-16	1.23174e-14	Genes
ENSG00000217442.3	16.0529	1.48032	0.303346	4.87996	1.06108e-06	4.77743e-06	Genes
ENSG00000127530.2	1.30382	1.47963	0.635119	2.32968	0.0198228	0.036386	Genes
ENSG00000115194.9	41.5202	1.47961	0.382769	3.86555	0.000110838	0.000337622	Genes
ENSG00000160505.14	17.7566	1.47882	0.504226	2.93284	0.00335875	0.00748655	Genes
ENSG00000078081.6	1278.31	1.47849	0.234848	6.29553	3.0635e-10	2.5402e-09	Genes
ENSG00000051180.15	689.629	1.47719	0.146728	10.0675	7.69005e-24	5.74122e-22	Genes
ENSG00000198019.11	39.2046	1.47659	0.239296	6.17057	6.80449e-10	5.27046e-09	Genes
ENSG00000138798.10	49.3603	1.47542	0.461948	3.1939	0.00140363	0.00339999	Genes
ENSG00000169427.5	114.955	1.47407	0.345065	4.27187	1.93841e-05	6.84915e-05	Genes
ENSG00000166803.9	1942.97	1.47317	0.18727	7.86658	3.64468e-15	6.98179e-14	Genes
ENSG00000157999.5	42.5203	1.47182	0.172394	8.53751	1.37141e-17	3.89127e-16	Genes
ENSG00000168509.16	3.6557	1.47149	0.468278	3.14234	0.00167605	0.00399723	Genes
ENSG00000158164.6	25.1616	1.47143	0.285661	5.15096	2.59153e-07	1.29676e-06	Genes
ENSG00000029534.18	689.069	1.47066	0.319403	4.60439	4.13667e-06	1.65898e-05	Genes
ENSG00000100625.8	419.586	1.47008	0.242493	6.06235	1.34151e-09	9.92484e-09	Genes
ENSG00000154096.12	7270.13	1.46961	0.198534	7.40228	1.33861e-13	1.93547e-12	Genes
ENSG00000139998.13	2582.69	1.46958	0.199161	7.37885	1.59659e-13	2.27332e-12	Genes
ENSG00000188483.7	2511.29	1.46931	0.196139	7.49115	6.82727e-14	1.03436e-12	Genes
ENSG00000165244.6	973.332	1.46699	0.143551	10.2193	1.62468e-24	1.36319e-22	Genes
ENSG00000180919.3	3.02669	1.46647	0.433792	3.38058	0.000723331	0.00186729	Genes
ENSG00000129951.17	22.0302	1.46438	0.361378	4.05222	5.07348e-05	0.000165341	Genes
ENSG00000249319.2	6.21197	1.4638	0.327336	4.47184	7.7549e-06	2.9595e-05	Genes
ENSG00000204779.2	1.53277	1.46102	0.530221	2.75549	0.00586049	0.012286	Genes
ENSG00000171403.8	10.3326	1.46032	0.470415	3.10433	0.00190711	0.00449372	Genes
ENSG00000112655.14	5121.35	1.46027	0.230645	6.33124	2.43204e-10	2.05125e-09	Genes
ENSG00000183150.6	72.7798	1.45878	0.211299	6.90389	5.05958e-12	5.65423e-11	Genes
ENSG00000150873.10	28.5696	1.45835	0.271935	5.36285	8.19189e-08	4.45315e-07	Genes
ENSG00000167619.10	77.0685	1.45712	0.303982	4.79345	1.63938e-06	7.10892e-06	Genes
ENSG00000159708.16	64.2769	1.4568	0.260669	5.58871	2.28766e-08	1.36198e-07	Genes
ENSG00000159650.7	5.63865	1.4568	0.440018	3.31077	0.000930412	0.00234557	Genes
ENSG00000136531.12	154.545	1.45619	0.417671	3.48644	0.000489496	0.00131122	Genes
ENSG00000164430.14	1088.27	1.45611	0.142659	10.2069	1.84629e-24	1.52319e-22	Genes
ENSG00000271698.1	5.36952	1.45564	0.320864	4.53661	5.71651e-06	2.23371e-05	Genes
ENSG00000170959.13	24.6213	1.45549	0.339069	4.29262	1.76578e-05	6.28327e-05	Genes
ENSG00000178795.8	14.1435	1.45535	0.313408	4.64362	3.42352e-06	1.39491e-05	Genes
ENSG00000181104.6	4953.67	1.45533	0.160945	9.04237	1.53306e-19	6.02034e-18	Genes
ENSG00000088836.11	1350.35	1.45413	0.279417	5.20416	1.94875e-07	9.96375e-07	Genes
ENSG00000158023.8	232.219	1.45392	0.237962	6.10988	9.97051e-10	7.53255e-09	Genes
ENSG00000279238.1	6.71562	1.45351	0.290559	5.00244	5.66092e-07	2.67257e-06	Genes
ENSG00000127586.15	1235.03	1.45349	0.150947	9.62914	6.02338e-22	3.3504e-20	Genes
ENSG00000163440.9	4.38623	1.45327	0.547315	2.65527	0.00792455	0.0161092	Genes
ENSG00000142449.11	54.4403	1.45269	0.426152	3.40886	0.000652346	0.00170217	Genes
ENSG00000171241.7	714.977	1.45225	0.156284	9.29239	1.50862e-20	6.80961e-19	Genes
ENSG00000184949.14	159.304	1.45221	0.200333	7.24896	4.1998e-13	5.60211e-12	Genes
ENSG00000167513.7	2136.39	1.45208	0.193602	7.50033	6.36573e-14	9.72693e-13	Genes
ENSG00000162073.12	1834.45	1.45194	0.173349	8.37581	5.48459e-17	1.40587e-15	Genes
ENSG00000159261.9	43.2499	1.45003	0.268558	5.39931	6.68972e-08	3.68451e-07	Genes
ENSG00000128253.12	7.69104	1.44977	0.392969	3.68928	0.000224889	0.000643594	Genes
ENSG00000111490.11	1034.28	1.44961	0.192783	7.51942	5.50211e-14	8.49324e-13	Genes
ENSG00000182393.2	9.91304	1.44952	0.40433	3.585	0.000337082	0.000933514	Genes
ENSG00000168148.3	4.37033	1.44923	0.346947	4.17709	2.95257e-05	0.000100666	Genes
ENSG00000123219.11	620.707	1.44913	0.161605	8.96709	3.04442e-19	1.13214e-17	Genes
ENSG00000205111.7	10.7677	1.44845	0.331902	4.36408	1.27658e-05	4.66298e-05	Genes
ENSG00000104826.10	12.6861	1.44818	0.289273	5.00629	5.54882e-07	2.62596e-06	Genes
ENSG00000160401.13	212.641	1.44695	0.138587	10.4408	1.61495e-25	1.57759e-23	Genes
ENSG00000102128.7	6.22225	1.44572	0.302232	4.78347	1.72294e-06	7.44497e-06	Genes
ENSG00000170231.14	177.976	1.44531	0.369879	3.90751	9.32529e-05	0.000288213	Genes
ENSG00000124678.16	21.6048	1.44306	0.440337	3.27717	0.00104854	0.00261634	Genes
ENSG00000160224.15	20.8994	1.44285	0.382381	3.77333	0.000161085	0.000475126	Genes
ENSG00000130675.13	568.154	1.44271	0.212523	6.78847	1.13328e-11	1.18804e-10	Genes
ENSG00000121211.6	267.969	1.44191	0.179298	8.04196	8.84092e-16	1.87262e-14	Genes
ENSG00000179083.6	24.6225	1.44042	0.489562	2.94227	0.00325817	0.00728885	Genes
ENSG00000237649.6	1824.76	1.4394	0.177646	8.10263	5.37838e-16	1.17338e-14	Genes
ENSG00000166278.13	2731.96	1.43792	0.220162	6.5312	6.52459e-11	6.09759e-10	Genes
ENSG00000162814.9	92.7831	1.43742	0.232324	6.18711	6.12754e-10	4.79722e-09	Genes
ENSG00000157456.6	2172.81	1.43677	0.163834	8.76966	1.7921e-18	5.98435e-17	Genes
ENSG00000186103.3	3.02324	1.43563	0.623944	2.30089	0.0213977	0.0389599	Genes
ENSG00000196946.8	2.4091	1.43479	0.481255	2.98134	0.00286989	0.00649272	Genes
ENSG00000204644.8	80.3017	1.43451	0.525471	2.72996	0.00633424	0.0131681	Genes
ENSG00000142319.17	15.5241	1.43375	0.37398	3.83375	0.000126202	0.000380174	Genes
ENSG00000197870.11	14.8063	1.43263	0.324634	4.41307	1.01916e-05	3.80368e-05	Genes
ENSG00000104738.15	7358.55	1.43228	0.154374	9.278	1.72698e-20	7.72419e-19	Genes
ENSG00000131398.12	438.561	1.43217	0.235032	6.09352	1.10454e-09	8.28402e-09	Genes
ENSG00000170367.4	9.03031	1.43217	0.407003	3.51881	0.000433487	0.00117287	Genes
ENSG00000219438.7	436.631	1.43066	0.253942	5.63379	1.76295e-08	1.06904e-07	Genes
ENSG00000100985.7	2813.44	1.42946	0.28303	5.05055	4.4054e-07	2.12687e-06	Genes
ENSG00000254440.3	7.96558	1.42922	0.330085	4.32985	1.49213e-05	5.39358e-05	Genes
ENSG00000179750.14	587.173	1.4291	0.254122	5.6237	1.86914e-08	1.12821e-07	Genes
ENSG00000127328.20	2662.19	1.42766	0.17911	7.97084	1.57598e-15	3.24705e-14	Genes
ENSG00000126709.13	18564.6	1.42728	0.266563	5.35439	8.58467e-08	4.6525e-07	Genes
ENSG00000198554.10	951.315	1.42702	0.135649	10.5199	6.99213e-26	7.07683e-24	Genes
ENSG00000163734.4	2409.78	1.42616	0.302914	4.70814	2.49989e-06	1.04593e-05	Genes
ENSG00000106462.9	1614.96	1.42403	0.151439	9.40332	5.28664e-21	2.55673e-19	Genes
ENSG00000270379.4	15.834	1.42287	0.291758	4.87689	1.0777e-06	4.84668e-06	Genes
ENSG00000134690.9	1924.62	1.4224	0.168801	8.42649	3.56179e-17	9.42531e-16	Genes
ENSG00000004948.12	17.6666	1.4217	0.335491	4.23765	2.25871e-05	7.88299e-05	Genes
ENSG00000186818.11	1099.06	1.42056	0.23724	5.98786	2.12623e-09	1.52089e-08	Genes
ENSG00000142149.7	662.743	1.42037	0.308387	4.60583	4.1083e-06	1.64928e-05	Genes
ENSG00000185860.12	91.9627	1.41991	0.477526	2.97347	0.0029445	0.00664315	Genes
ENSG00000256966.5	6.16273	1.41847	0.295735	4.79643	1.61517e-06	7.01635e-06	Genes
ENSG00000255152.7	42.7245	1.41833	0.206772	6.8594	6.91485e-12	7.52622e-11	Genes
ENSG00000000460.15	582.45	1.41813	0.121853	11.638	2.64016e-31	6.09878e-29	Genes
ENSG00000251493.3	372.7	1.41729	0.345845	4.09804	4.16663e-05	0.000138079	Genes
ENSG00000178999.11	1346.18	1.41727	0.194238	7.29653	2.95278e-13	4.03746e-12	Genes
ENSG00000131746.11	9627.78	1.41689	0.409816	3.45739	0.000545443	0.00144805	Genes
ENSG00000110887.6	10.4205	1.41548	0.477661	2.96334	0.00304316	0.00683902	Genes
ENSG00000280684.1	1.01514	1.41516	0.520743	2.71758	0.00657615	0.0136234	Genes
ENSG00000089685.13	2163.81	1.41397	0.191684	7.37658	1.62412e-13	2.30917e-12	Genes
ENSG00000146918.18	2017.02	1.4139	0.141294	10.0068	1.42279e-23	1.02708e-21	Genes
ENSG00000123843.11	766.911	1.41231	0.327209	4.31625	1.58705e-05	5.70938e-05	Genes
ENSG00000204531.14	274.07	1.41194	0.255887	5.51781	3.43252e-08	1.98462e-07	Genes
ENSG00000196081.8	200.151	1.41176	0.215412	6.55373	5.61171e-11	5.2974e-10	Genes
ENSG00000011347.8	1678.22	1.41135	0.367068	3.84491	0.000120595	0.000364682	Genes
ENSG00000213892.9	12.1188	1.41082	0.357692	3.94424	8.00528e-05	0.000250412	Genes
ENSG00000174442.10	1593.85	1.41008	0.1159	12.1663	4.69821e-34	1.90636e-31	Genes
ENSG00000105467.7	24.1059	1.41004	0.286305	4.92494	8.43882e-07	3.86419e-06	Genes
ENSG00000073734.8	18.3707	1.40927	0.380439	3.70432	0.000211961	0.000609845	Genes
ENSG00000086548.8	40723.1	1.4083	0.385716	3.65112	0.0002611	0.000738292	Genes
ENSG00000175928.5	509.665	1.40728	0.403002	3.49199	0.000479436	0.0012862	Genes
ENSG00000205693.3	5.99907	1.40717	0.362251	3.88451	0.000102537	0.000314109	Genes
ENSG00000140527.13	41.6401	1.40519	0.265872	5.28523	1.25548e-07	6.62317e-07	Genes
ENSG00000162654.8	7264.47	1.40434	0.272177	5.15964	2.47428e-07	1.24252e-06	Genes
ENSG00000185480.10	803.358	1.40257	0.156925	8.93785	3.9683e-19	1.44559e-17	Genes
ENSG00000275591.3	11.0276	1.40196	0.319998	4.38114	1.1806e-05	4.3402e-05	Genes
ENSG00000165923.14	117.024	1.40106	0.207344	6.75719	1.40698e-11	1.45554e-10	Genes
ENSG00000256980.4	5.76262	1.39967	0.567473	2.4665	0.0136441	0.026068	Genes
ENSG00000157093.7	2.78516	1.39878	0.54617	2.56107	0.0104351	0.0205696	Genes
ENSG00000162639.14	688.539	1.39735	0.187439	7.45495	8.98996e-14	1.3302e-12	Genes
ENSG00000168418.7	5.20656	1.3962	0.488075	2.86063	0.004228	0.0091782	Genes
ENSG00000137804.11	3139.25	1.39465	0.162129	8.6021	7.82686e-18	2.34626e-16	Genes
ENSG00000176890.14	2332.57	1.39463	0.160362	8.69671	3.4163e-18	1.09249e-16	Genes
ENSG00000197272.2	12.5246	1.39444	0.293892	4.74473	2.08788e-06	8.87927e-06	Genes
ENSG00000172031.6	146.509	1.39369	0.275466	5.05937	4.20638e-07	2.03379e-06	Genes
ENSG00000189057.9	1036.67	1.39166	0.188278	7.39151	1.45174e-13	2.08369e-12	Genes
ENSG00000237353.5	3.54617	1.39097	0.484067	2.87351	0.00405943	0.00885436	Genes
ENSG00000205867.3	1.73124	1.38965	0.504301	2.7556	0.00585854	0.0122845	Genes
ENSG00000203963.10	4.52071	1.38834	0.529302	2.62297	0.0087168	0.0175669	Genes
ENSG00000155629.13	3100.12	1.38799	0.192654	7.20457	5.82288e-13	7.53674e-12	Genes
ENSG00000249428.4	5.72703	1.3877	0.360961	3.84445	0.000120823	0.00036526	Genes
ENSG00000175264.6	419.32	1.38752	0.188894	7.34546	2.05045e-13	2.87987e-12	Genes
ENSG00000120337.8	53.0111	1.38697	0.30992	4.47525	7.63237e-06	2.9156e-05	Genes
ENSG00000186638.14	723.269	1.38587	0.154652	8.96122	3.21097e-19	1.1851e-17	Genes
ENSG00000196074.11	296.372	1.38574	0.312714	4.43133	9.36548e-06	3.51945e-05	Genes
ENSG00000185087.10	34.498	1.38514	0.442931	3.12722	0.00176471	0.00418934	Genes
ENSG00000243444.6	32.4711	1.38461	0.234907	5.89427	3.76333e-09	2.5684e-08	Genes
ENSG00000171848.12	5475.8	1.38392	0.186833	7.40727	1.28928e-13	1.8738e-12	Genes
ENSG00000273154.2	30.8642	1.38388	0.187631	7.37554	1.63681e-13	2.32553e-12	Genes
ENSG00000186907.6	335.725	1.38381	0.226989	6.09639	1.0849e-09	8.1492e-09	Genes
ENSG00000145386.8	2649.45	1.38351	0.177588	7.79058	6.67006e-15	1.22399e-13	Genes
ENSG00000167968.11	40.1687	1.38332	0.216591	6.38678	1.69412e-10	1.46732e-09	Genes
ENSG00000141505.10	168.736	1.38309	0.291438	4.74575	2.07734e-06	8.84735e-06	Genes
ENSG00000163013.10	1184.53	1.38286	0.181169	7.633	2.29358e-14	3.79078e-13	Genes
ENSG00000159216.17	7576.89	1.38218	0.138328	9.99204	1.6514e-23	1.1791e-21	Genes
ENSG00000230062.5	2.01099	1.38199	0.557108	2.48065	0.0131142	0.0251462	Genes
ENSG00000185332.5	57.9928	1.38074	0.337065	4.09636	4.19705e-05	0.000138911	Genes
ENSG00000168676.9	30.2089	1.37968	0.295525	4.66857	3.03303e-06	1.24563e-05	Genes
ENSG00000128059.7	1256.34	1.37919	0.130868	10.5387	5.72621e-26	5.85594e-24	Genes
ENSG00000122778.8	1468.12	1.37891	0.192684	7.1563	8.28852e-13	1.04659e-11	Genes
ENSG00000112053.12	58.4088	1.37716	0.225245	6.11405	9.71347e-10	7.34967e-09	Genes
ENSG00000213186.6	663.43	1.37695	0.132804	10.3683	3.45466e-25	3.19963e-23	Genes
ENSG00000186051.6	4.87386	1.37692	0.34021	4.04727	5.18184e-05	0.000168425	Genes
ENSG00000186714.11	43.0906	1.37684	0.236092	5.83181	5.48309e-09	3.62127e-08	Genes
ENSG00000137474.18	925.099	1.37663	0.185131	7.43601	1.03775e-13	1.52281e-12	Genes
ENSG00000122952.15	2448.11	1.37624	0.164881	8.34686	7.0101e-17	1.75565e-15	Genes
ENSG00000149742.8	12.892	1.37546	0.440537	3.12223	0.00179485	0.00425421	Genes
ENSG00000113083.11	2524.77	1.37362	0.203628	6.74571	1.52279e-11	1.56218e-10	Genes
ENSG00000279988.1	1.24392	1.37328	0.505096	2.71885	0.006551	0.0135742	Genes
ENSG00000197355.9	1459.52	1.37301	0.17198	7.98353	1.42203e-15	2.94841e-14	Genes
ENSG00000167194.6	1.94814	1.37285	0.6225	2.20538	0.0274273	0.0485558	Genes
ENSG00000204764.11	268.273	1.37227	0.258495	5.3087	1.1041e-07	5.87507e-07	Genes
ENSG00000102265.10	34994.3	1.37223	0.186819	7.34524	2.05397e-13	2.88276e-12	Genes
ENSG00000134057.13	3069.85	1.37195	0.173719	7.89749	2.84577e-15	5.59886e-14	Genes
ENSG00000244588.4	4.70394	1.37142	0.472385	2.90319	0.0036938	0.00814186	Genes
ENSG00000128408.8	134.803	1.37098	0.263194	5.209	1.89861e-07	9.73856e-07	Genes
ENSG00000175485.2	2.03017	1.37082	0.462489	2.96402	0.00303653	0.00682724	Genes
ENSG00000120889.11	4502.43	1.3705	0.134801	10.1668	2.78897e-24	2.26287e-22	Genes
ENSG00000273604.1	702.447	1.36977	0.235683	5.81194	6.17517e-09	4.04165e-08	Genes
ENSG00000159784.16	281.208	1.3697	0.344981	3.97037	7.17618e-05	0.000226848	Genes
ENSG00000012048.18	1748.38	1.36926	0.138693	9.87256	5.47486e-23	3.55957e-21	Genes
ENSG00000116035.2	38.9612	1.36834	0.338662	4.04042	5.33546e-05	0.00017296	Genes
ENSG00000125885.12	1862.3	1.36828	0.137194	9.97339	1.99315e-23	1.39272e-21	Genes
ENSG00000279524.1	2.5563	1.3679	0.415661	3.2909	0.000998663	0.00250176	Genes
ENSG00000156787.15	728.276	1.36768	0.120732	11.3282	9.51427e-30	1.79403e-27	Genes
ENSG00000170122.5	33.2169	1.36671	0.262661	5.20333	1.95749e-07	9.9962e-07	Genes
ENSG00000011201.9	717.909	1.36649	0.233668	5.84798	4.97578e-09	3.32311e-08	Genes
ENSG00000175097.6	2.22535	1.36624	0.555196	2.46082	0.0138619	0.0264481	Genes
ENSG00000244411.3	3.55462	1.36624	0.381727	3.5791	0.000344779	0.000952814	Genes
ENSG00000178445.8	385.426	1.36465	0.411894	3.3131	0.000922687	0.00232806	Genes
ENSG00000142182.7	3.56184	1.3646	0.596515	2.28762	0.0221595	0.0401823	Genes
ENSG00000179698.12	114.374	1.36359	0.253045	5.38873	7.09583e-08	3.88638e-07	Genes
ENSG00000182481.7	7901.16	1.3632	0.139884	9.74521	1.93381e-22	1.15062e-20	Genes
ENSG00000125319.13	438.101	1.36295	0.154199	8.83889	9.66738e-19	3.34778e-17	Genes
ENSG00000178172.5	2.38897	1.36233	0.536022	2.54157	0.0110357	0.0216146	Genes
ENSG00000215262.6	6.97457	1.36076	0.582756	2.33505	0.0195409	0.0359391	Genes
ENSG00000155011.7	225.074	1.35896	0.290465	4.67856	2.88892e-06	1.19093e-05	Genes
ENSG00000276085.1	172.613	1.35854	0.293676	4.62599	3.7281e-06	1.50993e-05	Genes
ENSG00000140105.16	20611.9	1.35808	0.24568	5.52784	3.24197e-08	1.88025e-07	Genes
ENSG00000186367.6	2.53722	1.35806	0.573453	2.36822	0.0178741	0.0331875	Genes
ENSG00000109674.3	217.735	1.35732	0.185007	7.33658	2.19122e-13	3.0688e-12	Genes
ENSG00000146263.10	1149.88	1.3563	0.125664	10.7931	3.71085e-27	4.44284e-25	Genes
ENSG00000152253.7	567.229	1.35596	0.168877	8.02924	9.80815e-16	2.0657e-14	Genes
ENSG00000144214.8	52.0702	1.35545	0.221917	6.10791	1.00942e-09	7.61721e-09	Genes
ENSG00000277957.1	12.2155	1.35442	0.274409	4.93576	7.98373e-07	3.66263e-06	Genes
ENSG00000138092.9	948.975	1.35366	0.11929	11.3477	7.61662e-30	1.45196e-27	Genes
ENSG00000183773.14	123.607	1.35269	0.251276	5.38326	7.3149e-08	4.0019e-07	Genes
ENSG00000221944.4	299.265	1.3524	0.151765	8.91113	5.05141e-19	1.79682e-17	Genes
ENSG00000221852.4	2.097	1.35138	0.569971	2.37096	0.0177419	0.0329733	Genes
ENSG00000165120.3	2.48203	1.35112	0.595697	2.26813	0.0233214	0.0420531	Genes
ENSG00000011332.18	78.4412	1.35054	0.218202	6.18942	6.03863e-10	4.73138e-09	Genes
ENSG00000206013.2	8.18903	1.34862	0.437788	3.08054	0.00206628	0.00483224	Genes
ENSG00000274267.1	20.9691	1.34846	0.300718	4.48413	7.32103e-06	2.80923e-05	Genes
ENSG00000184984.9	24.4132	1.34832	0.289755	4.6533	3.26668e-06	1.33433e-05	Genes
ENSG00000124469.9	18.991	1.34773	0.318333	4.2337	2.29875e-05	8.00993e-05	Genes
ENSG00000149651.3	2.08661	1.34773	0.567215	2.37604	0.0174996	0.0325969	Genes
ENSG00000182308.6	23.9369	1.34768	0.237274	5.67982	1.34835e-08	8.35957e-08	Genes
ENSG00000121716.17	445.264	1.34302	0.194155	6.91727	4.60426e-12	5.18673e-11	Genes
ENSG00000104941.6	8.25749	1.34212	0.450236	2.98092	0.00287386	0.00650019	Genes
ENSG00000281593.1	4.26276	1.34191	0.331936	4.04267	5.28457e-05	0.000171367	Genes
ENSG00000111799.19	18020.7	1.34159	0.227901	5.88672	3.93925e-09	2.6773e-08	Genes
ENSG00000186086.15	5.73217	1.34064	0.5925	2.26268	0.0236552	0.0425924	Genes
ENSG00000254656.1	19.0441	1.33997	0.517554	2.58904	0.0096245	0.0191596	Genes
ENSG00000278463.1	3.87648	1.33893	0.359769	3.72163	0.000197942	0.000573498	Genes
ENSG00000187533.12	6.40011	1.33872	0.533241	2.51054	0.0120546	0.0233424	Genes
ENSG00000281676.1	1.6369	1.33763	0.454849	2.94083	0.00327337	0.00731785	Genes
ENSG00000114270.14	2845.66	1.33514	0.298145	4.47816	7.52908e-06	2.87782e-05	Genes
ENSG00000173678.13	8.62372	1.33498	0.344129	3.87932	0.000104751	0.000320221	Genes
ENSG00000138074.13	3518.86	1.33468	0.149495	8.92794	4.34004e-19	1.56648e-17	Genes
ENSG00000007171.15	2020.45	1.3346	0.44102	3.02618	0.00247667	0.00569166	Genes
ENSG00000070882.11	3639.38	1.3338	0.133179	10.0151	1.30794e-23	9.51166e-22	Genes
ENSG00000121446.16	8.68232	1.33243	0.485673	2.74347	0.00607944	0.0126949	Genes
ENSG00000138182.13	2085.15	1.33173	0.131994	10.0893	6.15868e-24	4.66894e-22	Genes
ENSG00000280308.1	1.62631	1.32943	0.409395	3.24731	0.00116502	0.00287327	Genes
ENSG00000104951.14	704.293	1.32916	0.235495	5.64412	1.66027e-08	1.01087e-07	Genes
ENSG00000197408.7	1101.23	1.32711	0.441656	3.00485	0.00265712	0.00604969	Genes
ENSG00000204688.8	2.68454	1.32635	0.604939	2.19253	0.0283411	0.0499262	Genes
ENSG00000174938.13	6298.27	1.32635	0.219349	6.04672	1.4782e-09	1.08341e-08	Genes
ENSG00000204516.8	686.177	1.32538	0.19997	6.6279	3.40499e-11	3.31139e-10	Genes
ENSG00000230873.7	9.32286	1.32499	0.44551	2.97409	0.00293855	0.006632	Genes
ENSG00000177614.8	291.75	1.32472	0.277259	4.77791	1.7713e-06	7.63476e-06	Genes
ENSG00000117600.11	320.445	1.32417	0.256348	5.16552	2.3977e-07	1.20777e-06	Genes
ENSG00000049249.7	322.06	1.32391	0.222896	5.93958	2.85756e-09	1.99816e-08	Genes
ENSG00000106397.10	8969.71	1.32346	0.152728	8.66545	4.49718e-18	1.40385e-16	Genes
ENSG00000117399.12	3367.25	1.32236	0.194579	6.796	1.07567e-11	1.13067e-10	Genes
ENSG00000267881.1	21.1804	1.32213	0.477043	2.7715	0.00557981	0.0117629	Genes
ENSG00000145113.20	6897.91	1.32121	0.421384	3.13542	0.00171611	0.00408484	Genes
ENSG00000125618.15	704.208	1.31986	0.221432	5.96059	2.51335e-09	1.7758e-08	Genes
ENSG00000281126.1	4.50504	1.31892	0.307056	4.29536	1.74407e-05	6.21278e-05	Genes
ENSG00000173193.12	8628.18	1.31885	0.137215	9.61152	7.1485e-22	3.93167e-20	Genes
ENSG00000110484.6	5.17521	1.31824	0.595376	2.21413	0.0268199	0.0476785	Genes
ENSG00000205143.2	9.30131	1.31775	0.318671	4.13513	3.54751e-05	0.00011911	Genes
ENSG00000144381.15	22104.7	1.31762	0.133617	9.86115	6.13443e-23	3.96216e-21	Genes
ENSG00000176029.12	12.6532	1.31752	0.298387	4.41547	1.00791e-05	3.76384e-05	Genes
ENSG00000151812.13	7.7281	1.31751	0.344585	3.82348	0.000131581	0.000394681	Genes
ENSG00000149257.12	12905.1	1.31746	0.13591	9.69362	3.20937e-22	1.86991e-20	Genes
ENSG00000179111.7	12.4	1.31722	0.422374	3.11861	0.00181708	0.00430327	Genes
ENSG00000113140.9	55981.1	1.31607	0.188163	6.9943	2.66584e-12	3.09726e-11	Genes
ENSG00000139734.16	962.132	1.31498	0.16872	7.79387	6.49852e-15	1.19586e-13	Genes
ENSG00000165905.15	2035.36	1.3146	0.298053	4.41062	1.03076e-05	3.84113e-05	Genes
ENSG00000136110.11	11.3335	1.31405	0.454408	2.89177	0.00383073	0.00840126	Genes
ENSG00000269891.2	2.31484	1.31314	0.569576	2.30547	0.0211402	0.0385447	Genes
ENSG00000132000.10	470.024	1.31305	0.231958	5.66074	1.50725e-08	9.25997e-08	Genes
ENSG00000112242.13	1508.9	1.31286	0.108443	12.1065	9.76201e-34	3.48504e-31	Genes
ENSG00000270299.1	3.27828	1.31133	0.347363	3.77509	0.000159952	0.000472067	Genes
ENSG00000100526.18	985.221	1.31079	0.181073	7.23901	4.5197e-13	5.99219e-12	Genes
ENSG00000158286.11	999.37	1.31056	0.174636	7.50453	6.16501e-14	9.44965e-13	Genes
ENSG00000166589.11	266.089	1.30658	0.472496	2.76526	0.00568771	0.0119595	Genes
ENSG00000130477.13	248.457	1.30621	0.323452	4.03834	5.38307e-05	0.000174244	Genes
ENSG00000164556.7	3.93833	1.30615	0.408149	3.20018	0.0013734	0.00333705	Genes
ENSG00000203668.1	1391.66	1.30552	0.161871	8.06519	7.31249e-16	1.56117e-14	Genes
ENSG00000171320.13	1010.56	1.30486	0.188278	6.9305	4.19341e-12	4.74842e-11	Genes
ENSG00000151651.14	2282.57	1.30458	0.216793	6.01763	1.7699e-09	1.28236e-08	Genes
ENSG00000182676.4	8.37681	1.30419	0.299912	4.34859	1.37019e-05	4.984e-05	Genes
ENSG00000182472.7	405.09	1.30419	0.261367	4.98987	6.04202e-07	2.8368e-06	Genes
ENSG00000196793.12	421.663	1.3039	0.160378	8.13017	4.28699e-16	9.44725e-15	Genes
ENSG00000151962.6	6.47077	1.3019	0.523604	2.48643	0.0129033	0.0247822	Genes
ENSG00000124731.11	286.25	1.30134	0.289204	4.49973	6.8039e-06	2.62723e-05	Genes
ENSG00000144837.7	499.528	1.30043	0.255046	5.09879	3.41831e-07	1.67629e-06	Genes
ENSG00000205899.3	1.36606	1.30019	0.561046	2.31744	0.0204795	0.0374514	Genes
ENSG00000103569.8	427.54	1.29949	0.309943	4.19269	2.75663e-05	9.47592e-05	Genes
ENSG00000135077.7	798.539	1.29875	0.195534	6.64207	3.093e-11	3.03201e-10	Genes
ENSG00000173093.11	4.80468	1.29867	0.54027	2.40374	0.0162284	0.0304953	Genes
ENSG00000158815.9	12.465	1.29649	0.322192	4.02396	5.72282e-05	0.000184058	Genes
ENSG00000203985.9	57.0092	1.29399	0.408428	3.16822	0.00153378	0.00368523	Genes
ENSG00000242866.8	21.7782	1.29373	0.327336	3.95228	7.74086e-05	0.000243031	Genes
ENSG00000170909.12	293	1.29315	0.206942	6.24886	4.1347e-10	3.33408e-09	Genes
ENSG00000166363.5	2.0431	1.29212	0.536704	2.4075	0.0160622	0.0302002	Genes
ENSG00000102001.11	69.6327	1.28889	0.242879	5.30673	1.11608e-07	5.93236e-07	Genes
ENSG00000163467.10	50.8724	1.28876	0.181333	7.10715	1.18464e-12	1.45742e-11	Genes
ENSG00000163914.4	2.14847	1.28831	0.540534	2.3834	0.0171536	0.0320527	Genes
ENSG00000198759.10	298.123	1.28798	0.266075	4.84065	1.29417e-06	5.72194e-06	Genes
ENSG00000213973.7	17.7569	1.28769	0.369736	3.48273	0.000496335	0.00132809	Genes
ENSG00000102837.6	116109	1.28689	0.521562	2.46738	0.0136108	0.0260222	Genes
ENSG00000185304.13	46.3826	1.2864	0.275413	4.67081	3.00019e-06	1.23317e-05	Genes
ENSG00000047634.13	1731.09	1.28605	0.180348	7.1309	9.97177e-13	1.24236e-11	Genes
ENSG00000172139.13	42.6528	1.28505	0.240192	5.35009	8.79118e-08	4.75916e-07	Genes
ENSG00000189167.10	3.05867	1.28449	0.443508	2.89621	0.00377703	0.00830295	Genes
ENSG00000188124.2	2.85574	1.28435	0.476997	2.69258	0.00709012	0.0145683	Genes
ENSG00000174562.12	22.7983	1.28409	0.499605	2.57022	0.0101634	0.0201127	Genes
ENSG00000166508.16	8471.9	1.28388	0.161315	7.95883	1.73668e-15	3.54836e-14	Genes
ENSG00000196739.13	3135.28	1.28236	0.204415	6.27331	3.53454e-10	2.89169e-09	Genes
ENSG00000123975.4	3024	1.2822	0.182285	7.03405	2.00626e-12	2.38456e-11	Genes
ENSG00000184659.5	3.5684	1.28182	0.431729	2.96904	0.0029873	0.00673197	Genes
ENSG00000171631.13	540.67	1.2811	0.202854	6.31537	2.69511e-10	2.25377e-09	Genes
ENSG00000180340.6	648.627	1.28013	0.219301	5.83732	5.30473e-09	3.52601e-08	Genes
ENSG00000115415.17	21615.1	1.28008	0.162339	7.88525	3.13902e-15	6.0964e-14	Genes
ENSG00000013573.15	1877.48	1.27904	0.148707	8.60105	7.89932e-18	2.36438e-16	Genes
ENSG00000133454.14	120.469	1.27839	0.447246	2.85836	0.0042583	0.00923377	Genes
ENSG00000139354.9	900.5	1.27699	0.16492	7.74311	9.70123e-15	1.72072e-13	Genes
ENSG00000137558.6	685.813	1.27643	0.361248	3.5334	0.000410258	0.00111432	Genes
ENSG00000267908.1	6.84271	1.27615	0.303938	4.19873	2.68412e-05	9.25421e-05	Genes
ENSG00000273514.1	0.988607	1.27595	0.461378	2.76551	0.0056833	0.0119528	Genes
ENSG00000255307.1	2.12142	1.27369	0.549409	2.3183	0.0204333	0.0373738	Genes
ENSG00000163083.5	890.844	1.2732	0.304217	4.18518	2.84946e-05	9.76255e-05	Genes
ENSG00000179097.5	11.6859	1.27291	0.268835	4.73492	2.19137e-06	9.29118e-06	Genes
ENSG00000130635.14	23634.6	1.27271	0.215215	5.91367	3.34575e-09	2.31072e-08	Genes
ENSG00000162723.8	25.3279	1.27235	0.333836	3.8113	0.00013824	0.000412889	Genes
ENSG00000100479.11	504.646	1.27095	0.139783	9.09234	9.69332e-20	3.90017e-18	Genes
ENSG00000104848.1	10.5773	1.2709	0.329682	3.85492	0.000115767	0.000351449	Genes
ENSG00000100156.9	74.6202	1.27079	0.217997	5.82941	5.56242e-09	3.66503e-08	Genes
ENSG00000205057.4	6.00218	1.27076	0.489517	2.59594	0.00943331	0.0188235	Genes
ENSG00000186136.1	3.04666	1.27064	0.444012	2.86172	0.0042135	0.0091538	Genes
ENSG00000183742.11	4991.8	1.26936	0.217225	5.84356	5.10974e-09	3.40794e-08	Genes
ENSG00000130826.14	4907.72	1.26849	0.117097	10.8328	2.40696e-27	2.91732e-25	Genes
ENSG00000173852.12	3374.29	1.26824	0.134075	9.45916	3.1043e-21	1.53922e-19	Genes
ENSG00000186150.4	3.66573	1.26766	0.398715	3.17937	0.00147595	0.00356127	Genes
ENSG00000058804.11	3503.24	1.26759	0.123981	10.224	1.54821e-24	1.30468e-22	Genes
ENSG00000196503.2	95.1961	1.26635	0.262372	4.82655	1.38917e-06	6.09117e-06	Genes
ENSG00000204965.7	24.8932	1.2654	0.398615	3.17449	0.00150101	0.00361579	Genes
ENSG00000173809.14	38.3787	1.26381	0.372076	3.39664	0.000682195	0.00177041	Genes
ENSG00000104312.7	1879.45	1.26353	0.125099	10.1002	5.51251e-24	4.22805e-22	Genes
ENSG00000242950.5	31.7442	1.26341	0.263653	4.79196	1.65162e-06	7.15727e-06	Genes
ENSG00000230657.5	2.57216	1.26249	0.449129	2.81097	0.00493917	0.0105471	Genes
ENSG00000158714.9	1098.78	1.26247	0.223465	5.64952	1.60895e-08	9.82329e-08	Genes
ENSG00000258839.2	207.849	1.26229	0.165433	7.63021	2.34363e-14	3.87025e-13	Genes
ENSG00000262180.1	36.2941	1.26089	0.189252	6.66249	2.69219e-11	2.66303e-10	Genes
ENSG00000113368.10	3788.6	1.26051	0.165559	7.61367	2.66418e-14	4.33398e-13	Genes
ENSG00000185313.6	4.84124	1.25906	0.569873	2.20937	0.027149	0.0481676	Genes
ENSG00000106128.17	16.1516	1.25824	0.388593	3.23794	0.00120395	0.00296012	Genes
ENSG00000276903.1	12.2482	1.25794	0.335029	3.75473	0.000173529	0.000507332	Genes
ENSG00000160336.13	1287.65	1.25695	0.143065	8.78585	1.55185e-18	5.22651e-17	Genes
ENSG00000137561.4	98.3268	1.25569	0.399169	3.14575	0.00165661	0.00395471	Genes
ENSG00000149609.5	37.0173	1.25526	0.184538	6.80217	1.03055e-11	1.08731e-10	Genes
ENSG00000101188.4	256.701	1.25519	0.396114	3.16877	0.00153088	0.00367871	Genes
ENSG00000139714.11	123.119	1.25491	0.296011	4.2394	2.2412e-05	7.82606e-05	Genes
ENSG00000164082.13	53.7389	1.25296	0.200844	6.23847	4.41859e-10	3.54553e-09	Genes
ENSG00000235162.7	5986.63	1.25263	0.210857	5.94069	2.83824e-09	1.98606e-08	Genes
ENSG00000198108.3	214.746	1.25215	0.175077	7.15199	8.55263e-13	1.0751e-11	Genes
ENSG00000196876.12	331.666	1.25006	0.265755	4.70379	2.55379e-06	1.06643e-05	Genes
ENSG00000164934.12	3183.23	1.25003	0.134863	9.26889	1.88088e-20	8.35543e-19	Genes
ENSG00000104147.7	295.318	1.24957	0.166177	7.51953	5.49737e-14	8.49259e-13	Genes
ENSG00000105011.7	1975.71	1.24874	0.173798	7.18504	6.71864e-13	8.62789e-12	Genes
ENSG00000093134.12	112.661	1.2487	0.383367	3.25719	0.00112523	0.00278611	Genes
ENSG00000187033.8	4.4004	1.2486	0.519627	2.40288	0.0162667	0.0305614	Genes
ENSG00000204613.9	157.298	1.2484	0.246452	5.06547	4.07392e-07	1.97305e-06	Genes
ENSG00000188501.10	24.1164	1.24782	0.214002	5.8309	5.51304e-09	3.63782e-08	Genes
ENSG00000234602.6	115.564	1.24747	0.257275	4.8488	1.24213e-06	5.51794e-06	Genes
ENSG00000204616.9	3960.32	1.24732	0.2872	4.34303	1.40533e-05	5.10279e-05	Genes
ENSG00000140451.11	423.101	1.24678	0.153374	8.12899	4.32896e-16	9.52906e-15	Genes
ENSG00000179051.12	11371.6	1.24633	0.111154	11.2126	3.53665e-29	6.08454e-27	Genes
ENSG00000204960.6	2.03433	1.2459	0.489483	2.54535	0.0109169	0.0214119	Genes
ENSG00000080839.10	1333.38	1.24488	0.125474	9.92137	3.36115e-23	2.25243e-21	Genes
ENSG00000105610.4	8.52504	1.24434	0.325656	3.82103	0.000132895	0.000398379	Genes
ENSG00000136122.14	598.967	1.24432	0.150426	8.27201	1.3172e-16	3.15404e-15	Genes
ENSG00000175189.3	9.40516	1.24421	0.355632	3.49858	0.000467747	0.00125742	Genes
ENSG00000120694.18	10088.3	1.24412	0.162512	7.65553	1.9252e-14	3.22261e-13	Genes
ENSG00000128641.16	4862.76	1.2439	0.141195	8.80976	1.25409e-18	4.26759e-17	Genes
ENSG00000261236.4	4744.47	1.24288	0.139348	8.91921	4.69621e-19	1.67655e-17	Genes
ENSG00000112559.12	1599.81	1.24232	0.212036	5.859	4.6566e-09	3.11843e-08	Genes
ENSG00000120526.9	1541.58	1.24206	0.123765	10.0356	1.06276e-23	7.81543e-22	Genes
ENSG00000105717.12	205.186	1.24173	0.177293	7.00381	2.49098e-12	2.91654e-11	Genes
ENSG00000181634.7	1416.37	1.24133	0.201217	6.16912	6.86722e-10	5.31067e-09	Genes
ENSG00000128567.15	6827.65	1.23815	0.14609	8.4753	2.34466e-17	6.38522e-16	Genes
ENSG00000169330.7	166.23	1.23795	0.180941	6.8417	7.82586e-12	8.42901e-11	Genes
ENSG00000259305.4	44.4586	1.23712	0.162754	7.60113	2.93549e-14	4.74011e-13	Genes
ENSG00000272514.4	5.83415	1.23684	0.398986	3.09995	0.00193556	0.00455309	Genes
ENSG00000182853.10	195.015	1.23648	0.25451	4.85827	1.18419e-06	5.27844e-06	Genes
ENSG00000010932.14	204.601	1.23623	0.25878	4.77712	1.77824e-06	7.66199e-06	Genes
ENSG00000138658.14	424.665	1.23566	0.138805	8.90213	5.47844e-19	1.94168e-17	Genes
ENSG00000102452.14	140.687	1.23515	0.313829	3.93573	8.29438e-05	0.000258837	Genes
ENSG00000120334.14	644.79	1.23495	0.112402	10.9869	4.41675e-28	6.40811e-26	Genes
ENSG00000016391.9	2755.41	1.23465	0.181017	6.82067	9.06158e-12	9.64359e-11	Genes
ENSG00000182324.6	164.446	1.23456	0.178494	6.91654	4.62792e-12	5.20443e-11	Genes
ENSG00000130598.14	90.1845	1.23425	0.312482	3.94982	7.82089e-05	0.000245152	Genes
ENSG00000175544.12	111.66	1.2334	0.292453	4.21745	2.47081e-05	8.56843e-05	Genes
ENSG00000144644.13	10.425	1.23296	0.429384	2.87147	0.00408567	0.00890664	Genes
ENSG00000117115.11	1429.11	1.23274	0.299221	4.11984	3.79132e-05	0.000126646	Genes
ENSG00000272442.2	13.9551	1.23197	0.264284	4.66154	3.13849e-06	1.28598e-05	Genes
ENSG00000254553.1	2.17097	1.23165	0.499251	2.46699	0.0136254	0.026037	Genes
ENSG00000090534.16	42.1427	1.22987	0.37092	3.31574	0.000914009	0.00230765	Genes
ENSG00000107831.11	8.49098	1.22983	0.341816	3.59795	0.000320737	0.00089177	Genes
ENSG00000100079.6	1397.03	1.2294	0.345753	3.5557	0.000376972	0.00103205	Genes
ENSG00000213889.9	312.821	1.22815	0.228156	5.38297	7.32683e-08	4.00731e-07	Genes
ENSG00000189366.8	103.948	1.22796	0.280766	4.3736	1.22214e-05	4.48369e-05	Genes
ENSG00000131914.9	8.67418	1.2277	0.376407	3.26162	0.00110778	0.00274845	Genes
ENSG00000106077.17	3348.72	1.22762	0.16746	7.33079	2.28799e-13	3.19749e-12	Genes
ENSG00000013810.17	3741.42	1.22695	0.153434	7.99662	1.27879e-15	2.66833e-14	Genes
ENSG00000121570.11	17.8947	1.22673	0.357804	3.42849	0.000606945	0.00159515	Genes
ENSG00000139146.12	4659.99	1.22617	0.151224	8.10831	5.13294e-16	1.12233e-14	Genes
ENSG00000203814.6	140.098	1.2257	0.214285	5.71996	1.06549e-08	6.72263e-08	Genes
ENSG00000174669.10	2162.66	1.22567	0.158611	7.72753	1.0965e-14	1.91546e-13	Genes
ENSG00000117877.9	387.334	1.22517	0.148178	8.26819	1.36012e-16	3.24495e-15	Genes
ENSG00000151725.10	1058.42	1.22208	0.174361	7.00893	2.40151e-12	2.81683e-11	Genes
ENSG00000279928.1	3.73271	1.22203	0.522739	2.33775	0.0194002	0.035707	Genes
ENSG00000124635.8	204.767	1.21976	0.262643	4.64416	3.41455e-06	1.39155e-05	Genes
ENSG00000165076.12	4.66817	1.21966	0.389389	3.13225	0.00173471	0.00412562	Genes
ENSG00000165215.6	9709.81	1.21847	0.361145	3.37391	0.00074109	0.00190862	Genes
ENSG00000163794.6	44.8612	1.21753	0.206033	5.90937	3.43409e-09	2.36757e-08	Genes
ENSG00000174473.14	55.9082	1.21669	0.403036	3.01881	0.00253773	0.00581629	Genes
ENSG00000104356.9	656.599	1.21603	0.131226	9.26671	1.9198e-20	8.50911e-19	Genes
ENSG00000131015.4	208.678	1.21509	0.335507	3.62164	0.000292739	0.000819729	Genes
ENSG00000170748.6	1.85523	1.21502	0.497762	2.44096	0.0146481	0.0277916	Genes
ENSG00000008735.13	834.226	1.2146	0.325418	3.73244	0.000189634	0.000550565	Genes
ENSG00000136883.11	1327.83	1.2136	0.260646	4.65612	3.22221e-06	1.31753e-05	Genes
ENSG00000145604.14	2231.33	1.21308	0.161172	7.52666	5.20565e-14	8.08647e-13	Genes
ENSG00000064763.9	1614.16	1.2126	0.199999	6.06304	1.33573e-09	9.88578e-09	Genes
ENSG00000128313.2	3.34874	1.21254	0.473319	2.56178	0.0104136	0.0205375	Genes
ENSG00000261456.4	7.95587	1.21215	0.336204	3.60539	0.00031169	0.000868706	Genes
ENSG00000160883.9	224.776	1.2116	0.224085	5.4069	6.41246e-08	3.54872e-07	Genes
ENSG00000148200.15	446.325	1.21012	0.195364	6.19416	5.85967e-10	4.60034e-09	Genes
ENSG00000273045.4	213.701	1.20804	0.156128	7.73749	1.01396e-14	1.78878e-13	Genes
ENSG00000136535.13	8.77136	1.20792	0.427993	2.82228	0.00476833	0.0102279	Genes
ENSG00000107815.6	991.457	1.2073	0.124925	9.66422	4.27851e-22	2.43904e-20	Genes
ENSG00000268173.1	3.45849	1.20721	0.383261	3.14983	0.00163364	0.00390462	Genes
ENSG00000105963.12	2811.23	1.20689	0.175379	6.88157	5.91973e-12	6.53367e-11	Genes
ENSG00000105327.14	1160.18	1.20686	0.169429	7.1231	1.05525e-12	1.31222e-11	Genes
ENSG00000157423.16	45.9669	1.20644	0.369294	3.26687	0.00108742	0.00270272	Genes
ENSG00000164304.14	8.24912	1.20633	0.372398	3.23937	0.00119795	0.00294649	Genes
ENSG00000134013.14	4316.87	1.20561	0.173907	6.93248	4.13526e-12	4.69068e-11	Genes
ENSG00000125551.17	3.24432	1.20537	0.355878	3.38702	0.00070655	0.00182757	Genes
ENSG00000183763.7	346.6	1.20471	0.148123	8.13314	4.18307e-16	9.24939e-15	Genes
ENSG00000065911.10	4328.57	1.20344	0.131245	9.16937	4.75806e-20	2.00052e-18	Genes
ENSG00000205089.6	496.272	1.20222	0.223798	5.37189	7.79177e-08	4.24504e-07	Genes
ENSG00000146700.8	82.3073	1.20211	0.2101	5.72162	1.05511e-08	6.66575e-08	Genes
ENSG00000257127.5	9.25339	1.20061	0.397925	3.01718	0.00255142	0.00584156	Genes
ENSG00000134627.10	655.663	1.20056	0.191211	6.2787	3.41408e-10	2.80248e-09	Genes
ENSG00000139269.2	29.3879	1.1997	0.244345	4.90987	9.11366e-07	4.14324e-06	Genes
ENSG00000137959.14	2690.09	1.19924	0.280615	4.27361	1.92331e-05	6.79825e-05	Genes
ENSG00000159259.7	844.592	1.19912	0.145523	8.24009	1.7208e-16	4.06106e-15	Genes
ENSG00000100167.18	314.551	1.19862	0.302052	3.96827	7.23959e-05	0.000228646	Genes
ENSG00000174498.12	37.8284	1.19798	0.418817	2.8604	0.00423112	0.00918294	Genes
ENSG00000225556.1	202.381	1.1973	0.198308	6.03756	1.5646e-09	1.14374e-08	Genes
ENSG00000204335.3	763.829	1.19676	0.362481	3.30159	0.000961389	0.0024167	Genes
ENSG00000084110.9	90.271	1.19606	0.300334	3.98243	6.82153e-05	0.000216382	Genes
ENSG00000135069.12	2702.17	1.19561	0.229331	5.21348	1.85327e-07	9.5259e-07	Genes
ENSG00000277161.1	624.036	1.19545	0.116507	10.2608	1.05836e-24	9.1144e-23	Genes
ENSG00000125462.15	59.1049	1.1946	0.375961	3.17745	0.00148575	0.00358212	Genes
ENSG00000132646.9	8892.49	1.19309	0.149597	7.97534	1.5196e-15	3.14078e-14	Genes
ENSG00000135763.8	1351.11	1.19284	0.11547	10.3303	5.13945e-25	4.5662e-23	Genes
ENSG00000198720.11	944.302	1.19239	0.177896	6.70274	2.04551e-11	2.06073e-10	Genes
ENSG00000107165.11	252.326	1.1922	0.350854	3.39799	0.000678826	0.00176306	Genes
ENSG00000136943.9	963.224	1.19142	0.279705	4.25956	2.04828e-05	7.2114e-05	Genes
ENSG00000270757.1	2.70735	1.19119	0.349552	3.40776	0.000654988	0.00170793	Genes
ENSG00000116017.9	2309.72	1.19047	0.256886	4.63421	3.58299e-06	1.45385e-05	Genes
ENSG00000107249.20	1213.5	1.19024	0.235676	5.05032	4.41079e-07	2.12896e-06	Genes
ENSG00000165661.14	1833.83	1.19008	0.125288	9.49877	2.12386e-21	1.06928e-19	Genes
ENSG00000187726.7	16.3491	1.1887	0.325152	3.65582	0.000256361	0.000726042	Genes
ENSG00000137674.3	8.32267	1.18831	0.472169	2.5167	0.011846	0.0229974	Genes
ENSG00000180071.17	170.04	1.18805	0.306002	3.88248	0.000103396	0.000316522	Genes
ENSG00000113721.12	11281	1.1873	0.185312	6.40701	1.48402e-10	1.29968e-09	Genes
ENSG00000185090.13	1226.61	1.18657	0.221881	5.34775	8.90529e-08	4.8143e-07	Genes
ENSG00000114631.10	2929.79	1.18634	0.26036	4.55654	5.20032e-06	2.04872e-05	Genes
ENSG00000176853.14	5882.07	1.18536	0.114443	10.3576	3.86371e-25	3.54505e-23	Genes
ENSG00000249961.8	10.8018	1.18533	0.364588	3.25115	0.00114937	0.00284052	Genes
ENSG00000169900.6	6.77952	1.18532	0.480439	2.46716	0.0136189	0.0260351	Genes
ENSG00000274997.1	9.76686	1.18531	0.277984	4.26396	2.00834e-05	7.08475e-05	Genes
ENSG00000167210.15	28.4595	1.18461	0.284169	4.16868	3.06368e-05	0.000104075	Genes
ENSG00000171365.14	1548.77	1.18414	0.156716	7.556	4.1566e-14	6.58715e-13	Genes
ENSG00000187144.10	18.5129	1.18395	0.353647	3.34782	0.00081451	0.00207781	Genes
ENSG00000178295.13	1309.27	1.18391	0.135392	8.74433	2.24349e-18	7.39109e-17	Genes
ENSG00000158427.13	27.3528	1.18336	0.263883	4.4844	7.31192e-06	2.80629e-05	Genes
ENSG00000164647.7	1528.56	1.18328	0.208809	5.66678	1.45503e-08	8.97567e-08	Genes
ENSG00000133665.11	17.5517	1.18258	0.453377	2.60839	0.00909693	0.0182319	Genes
ENSG00000179058.6	25.9419	1.18225	0.263757	4.48235	7.38256e-06	2.82842e-05	Genes
ENSG00000131969.13	54.9489	1.18132	0.385643	3.06324	0.00218952	0.00508172	Genes
ENSG00000117586.9	277.225	1.1813	0.21268	5.55434	2.7867e-08	1.63676e-07	Genes
ENSG00000171121.15	116.758	1.18106	0.223711	5.27939	1.29614e-07	6.83031e-07	Genes
ENSG00000122735.14	11.4072	1.18097	0.384116	3.07451	0.00210852	0.00491695	Genes
ENSG00000105281.11	9509.98	1.18087	0.183966	6.41895	1.3722e-10	1.20713e-09	Genes
ENSG00000109881.15	1357.91	1.18029	0.165516	7.13097	9.96675e-13	1.24236e-11	Genes
ENSG00000135362.12	796.02	1.18008	0.196053	6.01919	1.75289e-09	1.27097e-08	Genes
ENSG00000111331.11	11104.1	1.17946	0.174681	6.75208	1.45745e-11	1.5022e-10	Genes
ENSG00000124571.16	4815.44	1.17931	0.137407	8.58258	9.27664e-18	2.72267e-16	Genes
ENSG00000167524.13	242.095	1.17838	0.151583	7.7738	7.61655e-15	1.37835e-13	Genes
ENSG00000281192.1	2.10069	1.17827	0.413974	2.84624	0.0044239	0.00956222	Genes
ENSG00000186074.17	227.976	1.17793	0.223624	5.26746	1.38323e-07	7.25226e-07	Genes
ENSG00000143226.12	2770.22	1.17747	0.191819	6.13848	8.33165e-10	6.35062e-09	Genes
ENSG00000141371.11	5.63389	1.17728	0.382324	3.07927	0.0020751	0.00484996	Genes
ENSG00000215788.8	808.428	1.17696	0.195929	6.0071	1.88875e-09	1.36444e-08	Genes
ENSG00000105982.15	218.673	1.17641	0.183191	6.42176	1.34708e-10	1.18663e-09	Genes
ENSG00000141497.12	438.807	1.17577	0.180625	6.50946	7.54203e-11	6.99848e-10	Genes
ENSG00000266265.2	12.4797	1.17373	0.468749	2.50396	0.0122814	0.0237253	Genes
ENSG00000140937.12	5045.18	1.17307	0.208316	5.63119	1.78973e-08	1.08361e-07	Genes
ENSG00000124568.9	6.57506	1.17296	0.52816	2.22085	0.026361	0.0469477	Genes
ENSG00000180198.14	3165.87	1.17279	0.148642	7.89003	3.02117e-15	5.88498e-14	Genes
ENSG00000122180.4	3.38018	1.17274	0.533158	2.19961	0.0278346	0.0491442	Genes
ENSG00000115423.17	191.365	1.17101	0.244879	4.78199	1.7357e-06	7.49517e-06	Genes
ENSG00000055957.9	16.904	1.17001	0.384913	3.03968	0.00236826	0.00546105	Genes
ENSG00000175514.2	3.59283	1.16958	0.41188	2.83961	0.00451691	0.00973433	Genes
ENSG00000187498.13	35795.8	1.16869	0.174655	6.69144	2.20986e-11	2.2138e-10	Genes
ENSG00000112706.10	32.1738	1.16824	0.210057	5.56151	2.67458e-08	1.57515e-07	Genes
ENSG00000146674.13	13973.2	1.16797	0.20117	5.80589	6.40267e-09	4.17524e-08	Genes
ENSG00000280230.1	1.35635	1.16729	0.427099	2.73306	0.00627492	0.0130628	Genes
ENSG00000157335.18	3.7161	1.16678	0.42545	2.74245	0.00609823	0.0127273	Genes
ENSG00000205846.3	11.5724	1.16578	0.387067	3.01184	0.00259673	0.00593274	Genes
ENSG00000121743.3	121.765	1.16501	0.394011	2.95679	0.0031086	0.00697649	Genes
ENSG00000095110.6	26.7639	1.16386	0.511705	2.27448	0.022937	0.0414437	Genes
ENSG00000171595.12	10.2344	1.16257	0.367507	3.1634	0.00155938	0.0037408	Genes
ENSG00000174788.8	22.5321	1.16181	0.262358	4.42835	9.4958e-06	3.56433e-05	Genes
ENSG00000161849.3	1.71692	1.16015	0.483718	2.3984	0.016467	0.0308963	Genes
ENSG00000213588.5	6.60802	1.15963	0.256557	4.51995	6.18536e-06	2.40256e-05	Genes
ENSG00000168263.8	9.0635	1.15927	0.287044	4.03863	5.37646e-05	0.000174117	Genes
ENSG00000140853.14	4930	1.1587	0.168948	6.85833	6.96679e-12	7.57856e-11	Genes
ENSG00000160282.12	47.8563	1.15715	0.448617	2.57938	0.00989792	0.0196388	Genes
ENSG00000149488.12	26.4397	1.15705	0.36733	3.14988	0.00163336	0.00390444	Genes
ENSG00000122966.12	2093.14	1.15701	0.138222	8.37072	5.72688e-17	1.45846e-15	Genes
ENSG00000141744.3	51.0601	1.15656	0.412048	2.80687	0.00500257	0.010672	Genes
ENSG00000168487.16	3108.49	1.15587	0.133793	8.63922	5.66003e-18	1.7392e-16	Genes
ENSG00000175643.8	1014.98	1.15572	0.162535	7.1106	1.15537e-12	1.42497e-11	Genes
ENSG00000205784.2	49.1012	1.15491	0.276288	4.18009	2.91396e-05	9.94919e-05	Genes
ENSG00000152822.12	10.9218	1.15428	0.318728	3.62153	0.000292869	0.000819975	Genes
ENSG00000101306.9	19.4865	1.15319	0.226038	5.10174	3.36549e-07	1.65162e-06	Genes
ENSG00000111581.8	2526.58	1.15314	0.131681	8.75706	2.00412e-18	6.64712e-17	Genes
ENSG00000167858.11	6.80463	1.15307	0.38314	3.00953	0.00261653	0.00596766	Genes
ENSG00000105376.4	68.9216	1.1524	0.264365	4.35912	1.30585e-05	4.76232e-05	Genes
ENSG00000111641.9	3235.77	1.15168	0.116124	9.91768	3.48773e-23	2.32931e-21	Genes
ENSG00000151503.11	2985.42	1.15155	0.124668	9.23688	2.53785e-20	1.10002e-18	Genes
ENSG00000189325.6	1847.6	1.15146	0.313102	3.6776	0.000235442	0.000671739	Genes
ENSG00000213512.1	18.5495	1.151	0.305406	3.76877	0.000164053	0.000482862	Genes
ENSG00000106302.8	14.0093	1.1509	0.39942	2.88144	0.00395868	0.00865546	Genes
ENSG00000157856.9	19.9772	1.1508	0.348831	3.29902	0.000970218	0.00243578	Genes
ENSG00000147570.8	63.6578	1.15036	0.275144	4.18093	2.90324e-05	9.92084e-05	Genes
ENSG00000121454.5	114.442	1.1495	0.154587	7.43591	1.03848e-13	1.52281e-12	Genes
ENSG00000133106.13	3008.62	1.14891	0.204587	5.61576	1.95701e-08	1.17798e-07	Genes
ENSG00000156886.11	37.9637	1.14845	0.289498	3.96705	7.27668e-05	0.000229707	Genes
ENSG00000135960.8	690.182	1.14844	0.353268	3.25091	0.00115037	0.00284263	Genes
ENSG00000254788.5	32.9201	1.14818	0.161829	7.09498	1.29366e-12	1.58361e-11	Genes
ENSG00000213599.8	16.8753	1.14815	0.202859	5.65985	1.51506e-08	9.30215e-08	Genes
ENSG00000176678.5	381.734	1.14784	0.233744	4.91067	9.07655e-07	4.1302e-06	Genes
ENSG00000040275.15	980.486	1.14783	0.118773	9.66406	4.28556e-22	2.43904e-20	Genes
ENSG00000136824.17	2937.38	1.14762	0.128648	8.92063	4.63627e-19	1.65816e-17	Genes
ENSG00000213185.5	93.1893	1.14726	0.205299	5.58825	2.29369e-08	1.36516e-07	Genes
ENSG00000161996.16	2446.54	1.14599	0.138534	8.2723	1.31403e-16	3.15029e-15	Genes
ENSG00000278705.1	12.939	1.14548	0.250172	4.57876	4.6774e-06	1.858e-05	Genes
ENSG00000276368.1	18.2764	1.14478	0.295615	3.87254	0.000107707	0.000328542	Genes
ENSG00000275713.1	87.854	1.14431	0.290978	3.93261	8.40271e-05	0.000261885	Genes
ENSG00000133067.16	888.909	1.14421	0.386691	2.95898	0.00308662	0.00693034	Genes
ENSG00000184492.6	14.129	1.14416	0.258232	4.43075	9.39073e-06	3.52796e-05	Genes
ENSG00000124493.12	31.0489	1.14248	0.345944	3.30251	0.000958241	0.00240941	Genes
ENSG00000101850.11	135.552	1.14204	0.380762	2.99937	0.00270541	0.00615179	Genes
ENSG00000062822.11	2136.62	1.14165	0.154605	7.3843	1.5326e-13	2.18901e-12	Genes
ENSG00000214954.7	65.0618	1.14153	0.194441	5.87084	4.33594e-09	2.92162e-08	Genes
ENSG00000177291.3	4.82019	1.14141	0.340001	3.35707	0.00078772	0.00201549	Genes
ENSG00000135740.15	115.965	1.1411	0.161475	7.06672	1.58644e-12	1.91691e-11	Genes
ENSG00000107147.10	61.1011	1.14012	0.322744	3.53259	0.000411513	0.00111742	Genes
ENSG00000135100.16	1324.25	1.14007	0.215732	5.28467	1.25934e-07	6.64172e-07	Genes
ENSG00000084774.12	5815.55	1.13982	0.113645	10.0296	1.1298e-23	8.27749e-22	Genes
ENSG00000147896.3	4.22823	1.13935	0.390957	2.91426	0.00356538	0.00789336	Genes
ENSG00000267303.1	1.42635	1.13932	0.418738	2.72085	0.00651142	0.0135007	Genes
ENSG00000257743.7	4712.2	1.13932	0.367135	3.10326	0.00191399	0.0045083	Genes
ENSG00000244255.4	0.940282	1.13791	0.48598	2.34148	0.0192076	0.0353957	Genes
ENSG00000277481.1	41.4929	1.13786	0.319007	3.56688	0.000361253	0.000993863	Genes
ENSG00000133055.7	5.35021	1.1376	0.358374	3.17433	0.00150182	0.00361685	Genes
ENSG00000101187.14	2968.24	1.13673	0.234022	4.85735	1.18967e-06	5.29927e-06	Genes
ENSG00000075618.16	6511.43	1.13668	0.231384	4.91251	8.99159e-07	4.09248e-06	Genes
ENSG00000162753.11	19.6045	1.13637	0.40678	2.79356	0.00521311	0.0110683	Genes
ENSG00000279533.1	1.39361	1.13633	0.447136	2.54134	0.0110428	0.0216242	Genes
ENSG00000164199.14	140.669	1.13526	0.360777	3.14672	0.00165115	0.00394275	Genes
ENSG00000173627.7	13.1181	1.13521	0.357211	3.17796	0.00148313	0.00357667	Genes
ENSG00000108106.12	3056.97	1.13517	0.177873	6.38191	1.74898e-10	1.51216e-09	Genes
ENSG00000105479.14	38.5886	1.13495	0.286188	3.96573	7.31706e-05	0.00023087	Genes
ENSG00000184361.11	25.6313	1.13438	0.195903	5.79053	7.01628e-09	4.5527e-08	Genes
ENSG00000131019.9	129.82	1.13413	0.237975	4.76573	1.88175e-06	8.08138e-06	Genes
ENSG00000166451.12	1112.52	1.13329	0.131326	8.62957	6.15806e-18	1.88339e-16	Genes
ENSG00000185215.7	8453.01	1.13308	0.220489	5.13893	2.76303e-07	1.37696e-06	Genes
ENSG00000169750.7	491.027	1.13261	0.270902	4.18088	2.90381e-05	9.92105e-05	Genes
ENSG00000163006.10	431.543	1.13118	0.13325	8.48913	2.08198e-17	5.73346e-16	Genes
ENSG00000169385.2	66.4837	1.1298	0.266242	4.24352	2.20039e-05	7.69589e-05	Genes
ENSG00000101463.5	283.931	1.12888	0.256818	4.39564	1.10448e-05	4.0833e-05	Genes
ENSG00000144485.9	1027.28	1.12864	0.235795	4.78651	1.69705e-06	7.34118e-06	Genes
ENSG00000147592.7	2740.28	1.12845	0.187334	6.02374	1.70433e-09	1.23897e-08	Genes
ENSG00000172000.6	78.6219	1.12775	0.326856	3.4503	0.000559961	0.00148233	Genes
ENSG00000170627.8	290.547	1.12761	0.441879	2.55186	0.010715	0.0210704	Genes
ENSG00000138795.8	1166.79	1.12715	0.200352	5.62584	1.84609e-08	1.11532e-07	Genes
ENSG00000185885.14	9372.56	1.12686	0.233051	4.83523	1.3299e-06	5.86404e-06	Genes
ENSG00000119285.9	3797.21	1.12645	0.116459	9.67253	3.94503e-22	2.27158e-20	Genes
ENSG00000279282.1	2.65507	1.12638	0.487797	2.30911	0.0209376	0.0382204	Genes
ENSG00000188523.7	9.54134	1.12619	0.339401	3.31817	0.000906086	0.00228911	Genes
ENSG00000221955.9	1388.24	1.12615	0.150106	7.50235	6.26845e-14	9.59323e-13	Genes
ENSG00000113504.18	10409.3	1.1261	0.151834	7.41667	1.20103e-13	1.75072e-12	Genes
ENSG00000116032.5	40.3996	1.12592	0.263028	4.28061	1.86385e-05	6.60115e-05	Genes
ENSG00000128944.12	1182.67	1.12514	0.13469	8.35358	6.6224e-17	1.6692e-15	Genes
ENSG00000009765.13	1568.33	1.12484	0.336047	3.34726	0.000816137	0.00208142	Genes
ENSG00000250644.2	44.0776	1.12468	0.243232	4.62389	3.76618e-06	1.52404e-05	Genes
ENSG00000141736.12	28267.7	1.12456	0.284615	3.95117	7.77692e-05	0.000243968	Genes
ENSG00000261732.1	41.0093	1.12381	0.212534	5.28767	1.23886e-07	6.54252e-07	Genes
ENSG00000086717.17	33.0739	1.12317	0.242186	4.63762	3.52436e-06	1.43243e-05	Genes
ENSG00000240720.6	8.25993	1.1225	0.343743	3.26552	0.00109264	0.00271431	Genes
ENSG00000183765.19	717.302	1.12241	0.137287	8.17564	2.94296e-16	6.64195e-15	Genes
ENSG00000175305.15	353.194	1.12192	0.16018	7.0041	2.48572e-12	2.91212e-11	Genes
ENSG00000117593.9	2976.38	1.12188	0.137201	8.17693	2.9116e-16	6.57873e-15	Genes
ENSG00000135253.12	351.157	1.12128	0.254963	4.39781	1.0935e-05	4.04728e-05	Genes
ENSG00000175538.9	6050.24	1.12064	0.248952	4.50143	6.74971e-06	2.60887e-05	Genes
ENSG00000130816.13	6242.82	1.11978	0.116034	9.65043	4.89512e-22	2.7699e-20	Genes
ENSG00000183434.9	1.43701	1.11953	0.474615	2.35882	0.0183332	0.0339437	Genes
ENSG00000270276.2	5.46216	1.11894	0.322742	3.46697	0.000526356	0.00140269	Genes
ENSG00000005801.15	1652.85	1.11843	0.119586	9.35247	8.56238e-21	3.97452e-19	Genes
ENSG00000059588.8	2502.71	1.11832	0.120607	9.2725	1.81841e-20	8.09627e-19	Genes
ENSG00000270339.2	3.91621	1.1179	0.297422	3.75862	0.000170854	0.000500629	Genes
ENSG00000130707.16	13090.1	1.11747	0.247128	4.52185	6.13008e-06	2.38439e-05	Genes
ENSG00000176927.13	46.9891	1.11732	0.242231	4.6126	3.9766e-06	1.59935e-05	Genes
ENSG00000128655.15	244.235	1.11538	0.289411	3.85396	0.000116221	0.000352594	Genes
ENSG00000188372.13	292.511	1.11536	0.248749	4.48387	7.32997e-06	2.81156e-05	Genes
ENSG00000025772.7	3646.69	1.11472	0.131831	8.45571	2.77406e-17	7.46145e-16	Genes
ENSG00000196420.6	39.2462	1.1144	0.233814	4.76621	1.87724e-06	8.06378e-06	Genes
ENSG00000144959.8	4182.82	1.11386	0.173812	6.40844	1.47017e-10	1.28812e-09	Genes
ENSG00000163918.9	1155.27	1.11367	0.122118	9.11963	7.53784e-20	3.07704e-18	Genes
ENSG00000175336.9	5.15733	1.11339	0.422268	2.63669	0.00837189	0.0169379	Genes
ENSG00000113600.9	9.01707	1.11302	0.42913	2.59367	0.00949589	0.018933	Genes
ENSG00000164484.10	968.529	1.11269	0.259951	4.28038	1.86573e-05	6.60661e-05	Genes
ENSG00000006047.11	799.463	1.11234	0.312189	3.56302	0.00036661	0.00100649	Genes
ENSG00000273274.1	21.7087	1.112	0.361545	3.07569	0.00210016	0.00490329	Genes
ENSG00000114993.14	3625.54	1.10929	0.144617	7.67055	1.71257e-14	2.89135e-13	Genes
ENSG00000100350.13	3884.19	1.10881	0.19296	5.74635	9.1192e-09	5.83288e-08	Genes
ENSG00000205639.8	45.0231	1.10819	0.180051	6.15485	7.51491e-10	5.77064e-09	Genes
ENSG00000121318.2	5.72464	1.10811	0.343287	3.22795	0.00124682	0.00305786	Genes
ENSG00000203326.8	644.023	1.10787	0.191443	5.78694	7.16797e-09	4.63886e-08	Genes
ENSG00000188269.7	4.12933	1.1066	0.455659	2.42857	0.0151585	0.0286621	Genes
ENSG00000206199.8	13.0584	1.10631	0.303727	3.64245	0.000270054	0.000761088	Genes
ENSG00000160293.15	4468.14	1.1061	0.134005	8.25418	1.52954e-16	3.62275e-15	Genes
ENSG00000121335.11	2.70866	1.10567	0.500412	2.20953	0.027138	0.0481568	Genes
ENSG00000105388.13	55035.5	1.10537	0.39628	2.78935	0.00528132	0.0111937	Genes
ENSG00000173991.5	83.4045	1.10528	0.255306	4.32922	1.49639e-05	5.40699e-05	Genes
ENSG00000060982.13	1496.52	1.10471	0.232069	4.76026	1.93342e-06	8.2852e-06	Genes
ENSG00000185482.6	163.149	1.10356	0.170301	6.48001	9.17137e-11	8.36413e-10	Genes
ENSG00000164171.9	6089.47	1.10327	0.196992	5.6006	2.13609e-08	1.2795e-07	Genes
ENSG00000131044.15	31.9409	1.10184	0.239449	4.60156	4.19338e-06	1.67968e-05	Genes
ENSG00000197859.8	793.485	1.10161	0.229362	4.80293	1.56361e-06	6.8059e-06	Genes
ENSG00000175455.13	2261.21	1.10136	0.129554	8.50115	1.87722e-17	5.22825e-16	Genes
ENSG00000072274.11	13698.1	1.10111	0.179386	6.13824	8.3439e-10	6.35749e-09	Genes
ENSG00000132436.10	1085.97	1.10089	0.125853	8.74744	2.1824e-18	7.20192e-17	Genes
ENSG00000153395.8	4303.61	1.10035	0.160064	6.87445	6.22298e-12	6.84528e-11	Genes
ENSG00000166845.12	346.907	1.10026	0.143749	7.65401	1.94807e-14	3.25534e-13	Genes
ENSG00000001626.13	3497.42	1.09924	0.345951	3.17745	0.00148575	0.00358212	Genes
ENSG00000127507.16	624.715	1.09912	0.206499	5.32264	1.0227e-07	5.47457e-07	Genes
ENSG00000171989.5	23.8445	1.09875	0.23073	4.76207	1.91616e-06	8.21478e-06	Genes
ENSG00000258881.5	11.6441	1.09868	0.31464	3.49187	0.000479644	0.00128659	Genes
ENSG00000196337.9	14.2148	1.09814	0.345398	3.17936	0.00147602	0.00356127	Genes
ENSG00000176383.8	88.0592	1.0975	0.222725	4.92761	8.3241e-07	3.81343e-06	Genes
ENSG00000234289.5	6.41786	1.09712	0.352595	3.11154	0.00186112	0.00439748	Genes
ENSG00000198732.9	747.082	1.09704	0.400372	2.74004	0.00614314	0.0128061	Genes
ENSG00000176619.9	7018.85	1.09674	0.130852	8.38152	5.2248e-17	1.34808e-15	Genes
ENSG00000188782.6	5.5688	1.09614	0.495524	2.21208	0.0269609	0.0478969	Genes
ENSG00000133657.13	9851.11	1.09496	0.113065	9.68436	3.51411e-22	2.04071e-20	Genes
ENSG00000168496.3	2287.09	1.09404	0.129488	8.44897	2.93883e-17	7.8723e-16	Genes
ENSG00000120539.13	1165.5	1.09384	0.114399	9.56162	1.15929e-21	6.07004e-20	Genes
ENSG00000205116.3	8.83503	1.09372	0.463183	2.36131	0.0182107	0.0337454	Genes
ENSG00000235173.5	3002.68	1.09333	0.141099	7.74867	9.28628e-15	1.65309e-13	Genes
ENSG00000171931.11	25.1105	1.09332	0.270402	4.04332	5.26993e-05	0.000170948	Genes
ENSG00000149636.14	1409.51	1.09309	0.120229	9.0917	9.75039e-20	3.91511e-18	Genes
ENSG00000239672.6	3588.36	1.09296	0.167322	6.53208	6.48612e-11	6.0703e-10	Genes
ENSG00000185803.7	4844.01	1.09256	0.140538	7.77412	7.59748e-15	1.37813e-13	Genes
ENSG00000025708.11	7523.69	1.09227	0.208467	5.23955	1.60973e-07	8.33739e-07	Genes
ENSG00000244693.1	10.7533	1.0917	0.317	3.44385	0.000573485	0.00151553	Genes
ENSG00000006118.13	2739.78	1.0917	0.190952	5.71713	1.08339e-08	6.81422e-08	Genes
ENSG00000119614.2	3.04607	1.09169	0.475361	2.29654	0.0216451	0.0393629	Genes
ENSG00000128050.7	8259	1.09161	0.126543	8.62641	6.33058e-18	1.93112e-16	Genes
ENSG00000188676.12	17.6913	1.09107	0.303538	3.59452	0.000324994	0.000902583	Genes
ENSG00000137496.16	1618.03	1.091	0.186927	5.83652	5.33011e-09	3.53929e-08	Genes
ENSG00000127311.8	1143.69	1.09084	0.140238	7.77849	7.33953e-15	1.33437e-13	Genes
ENSG00000105655.17	2119.52	1.089	0.236841	4.59803	4.26514e-06	1.70632e-05	Genes
ENSG00000166596.13	23.425	1.08886	0.233515	4.6629	3.11782e-06	1.27831e-05	Genes
ENSG00000173213.8	13.3788	1.08879	0.379974	2.86544	0.0041643	0.00905694	Genes
ENSG00000197721.15	19.8394	1.08845	0.317631	3.42678	0.00061078	0.00160389	Genes
ENSG00000125975.12	3.59877	1.0878	0.483149	2.25147	0.0243559	0.0437256	Genes
ENSG00000280127.1	1.98964	1.08737	0.459566	2.36608	0.0179775	0.0333638	Genes
ENSG00000275126.1	6.04396	1.08728	0.360518	3.01588	0.00256238	0.00586391	Genes
ENSG00000161888.10	578.436	1.08692	0.158098	6.87497	6.20048e-12	6.82506e-11	Genes
ENSG00000131153.7	1009.86	1.0866	0.203888	5.3294	9.85387e-08	5.29504e-07	Genes
ENSG00000162878.11	4613.79	1.086	0.227203	4.77986	1.75414e-06	7.56645e-06	Genes
ENSG00000169684.12	260.139	1.08572	0.17187	6.31709	2.66527e-10	2.23166e-09	Genes
ENSG00000154153.12	2138.57	1.08405	0.248641	4.35989	1.30126e-05	4.74734e-05	Genes
ENSG00000149346.13	996.372	1.08398	0.121289	8.93716	3.99283e-19	1.45184e-17	Genes
ENSG00000104369.4	948.67	1.08373	0.281611	3.84831	0.000118934	0.000360047	Genes
ENSG00000198723.9	93.5691	1.0833	0.281735	3.84509	0.000120507	0.000364527	Genes
ENSG00000122884.11	2949.82	1.08326	0.152129	7.12065	1.07423e-12	1.33244e-11	Genes
ENSG00000134222.15	530.07	1.08319	0.16898	6.41016	1.45367e-10	1.27594e-09	Genes
ENSG00000160072.18	1443.27	1.08314	0.13713	7.89869	2.81848e-15	5.55074e-14	Genes
ENSG00000130193.7	5207.58	1.08291	0.159997	6.76829	1.30312e-11	1.3538e-10	Genes
ENSG00000174898.14	13.7651	1.08276	0.427248	2.53428	0.011268	0.0220015	Genes
ENSG00000253729.6	17650.8	1.08273	0.122709	8.82355	1.10886e-18	3.81305e-17	Genes
ENSG00000212128.2	4.77152	1.08138	0.339706	3.18328	0.00145617	0.00351771	Genes
ENSG00000188158.13	1579.35	1.08131	0.195024	5.54449	2.94809e-08	1.72071e-07	Genes
ENSG00000147082.16	79.7351	1.08073	0.261378	4.13475	3.55347e-05	0.000119249	Genes
ENSG00000175318.10	181.893	1.07961	0.265718	4.06301	4.84437e-05	0.000158638	Genes
ENSG00000267216.1	39.3997	1.0795	0.169764	6.35884	2.03288e-10	1.73924e-09	Genes
ENSG00000169213.6	1031.37	1.07937	0.32036	3.36924	0.000753755	0.00193808	Genes
ENSG00000166073.7	602.166	1.07935	0.184981	5.83494	5.38108e-09	3.56589e-08	Genes
ENSG00000198556.12	773.732	1.0786	0.141775	7.60784	2.78709e-14	4.51842e-13	Genes
ENSG00000205560.11	131.504	1.07847	0.184923	5.83197	5.47761e-09	3.61887e-08	Genes
ENSG00000080573.6	1905.43	1.07835	0.196637	5.48396	4.15898e-08	2.37044e-07	Genes
ENSG00000222047.7	51.6526	1.07786	0.224705	4.79675	1.61258e-06	7.00817e-06	Genes
ENSG00000110169.9	34.421	1.07757	0.25286	4.26152	2.03041e-05	7.15646e-05	Genes
ENSG00000130487.5	359.581	1.07714	0.295648	3.64333	0.000269132	0.000759138	Genes
ENSG00000101307.14	289.062	1.07593	0.262309	4.10179	4.09969e-05	0.000136041	Genes
ENSG00000163584.16	3669.13	1.07545	0.24074	4.46727	7.92255e-06	3.01705e-05	Genes
ENSG00000152086.8	7.65345	1.07532	0.314039	3.42415	0.000616726	0.00161804	Genes
ENSG00000049768.13	465.326	1.07483	0.206611	5.2022	1.96939e-07	1.00543e-06	Genes
ENSG00000105967.14	463.911	1.07372	0.226211	4.74654	2.0693e-06	8.81552e-06	Genes
ENSG00000166926.7	2.79172	1.07366	0.431515	2.48811	0.0128422	0.0246802	Genes
ENSG00000273703.1	19.0068	1.07343	0.318908	3.36597	0.000762754	0.00195876	Genes
ENSG00000163462.16	168.887	1.07326	0.211636	5.07125	3.95207e-07	1.91792e-06	Genes
ENSG00000095002.11	1949.14	1.07295	0.116941	9.17514	4.50992e-20	1.90435e-18	Genes
ENSG00000124207.15	9531.56	1.07256	0.12275	8.73782	2.37651e-18	7.80313e-17	Genes
ENSG00000134460.14	473.96	1.07238	0.228643	4.69018	2.72966e-06	1.13193e-05	Genes
ENSG00000144671.9	11.0369	1.07145	0.304898	3.51414	0.000441181	0.00119139	Genes
ENSG00000054598.6	2001.03	1.07123	0.239427	4.47415	7.67144e-06	2.92995e-05	Genes
ENSG00000155886.10	59.1492	1.07062	0.320753	3.33784	0.000844313	0.00214687	Genes
ENSG00000125869.8	200.065	1.07018	0.309685	3.45571	0.000548842	0.00145609	Genes
ENSG00000184357.4	42.9828	1.06904	0.294916	3.62489	0.000289084	0.000810302	Genes
ENSG00000165732.11	9805.39	1.06849	0.110914	9.63353	5.77119e-22	3.22841e-20	Genes
ENSG00000118322.11	5874.71	1.06835	0.323248	3.30505	0.000949595	0.00239042	Genes
ENSG00000167088.9	4273.22	1.0683	0.145893	7.32247	2.43456e-13	3.38546e-12	Genes
ENSG00000137731.12	64.3007	1.06818	0.379676	2.81341	0.00490195	0.0104802	Genes
ENSG00000243449.5	771.887	1.06775	0.242117	4.41005	1.03349e-05	3.85057e-05	Genes
ENSG00000105821.13	2324.28	1.06755	0.124267	8.59078	8.63832e-18	2.56601e-16	Genes
ENSG00000187595.13	111.454	1.06741	0.263077	4.05739	4.96232e-05	0.000161933	Genes
ENSG00000180116.14	5.85959	1.067	0.394062	2.7077	0.00677513	0.0139943	Genes
ENSG00000105486.12	2311.37	1.06698	0.133956	7.96511	1.65077e-15	3.39046e-14	Genes
ENSG00000183831.6	48.0055	1.06629	0.343671	3.10264	0.00191802	0.00451687	Genes
ENSG00000233822.4	163.932	1.0662	0.18678	5.70829	1.14114e-08	7.16312e-08	Genes
ENSG00000158806.12	100.486	1.06613	0.271203	3.9311	8.4557e-05	0.000263327	Genes
ENSG00000162571.12	42.9347	1.06607	0.241231	4.4193	9.90224e-06	3.70273e-05	Genes
ENSG00000166105.14	39.0279	1.06508	0.400523	2.65922	0.00783212	0.0159345	Genes
ENSG00000261594.3	112.659	1.06447	0.240433	4.42731	9.54147e-06	3.57873e-05	Genes
ENSG00000163618.16	526.567	1.06443	0.392436	2.71236	0.00668064	0.013818	Genes
ENSG00000175265.16	1474.06	1.06411	0.226713	4.69364	2.68384e-06	1.11505e-05	Genes
ENSG00000135048.12	8183.27	1.06409	0.154167	6.90224	5.11905e-12	5.71418e-11	Genes
ENSG00000007306.13	2108.19	1.06363	0.461878	2.30284	0.0212879	0.0387853	Genes
ENSG00000204839.7	3377.89	1.06295	0.239795	4.43274	9.30433e-06	3.49797e-05	Genes
ENSG00000278966.1	4.71446	1.0629	0.299756	3.54589	0.000391294	0.00106783	Genes
ENSG00000189007.14	677.929	1.06267	0.149719	7.09775	1.26802e-12	1.55416e-11	Genes
ENSG00000175054.13	2288.23	1.06255	0.119262	8.90934	5.13382e-19	1.82283e-17	Genes
ENSG00000112578.8	1214.3	1.06236	0.131176	8.09871	5.55429e-16	1.20908e-14	Genes
ENSG00000196411.8	7774.54	1.06225	0.137738	7.71212	1.23749e-14	2.13703e-13	Genes
ENSG00000205307.9	22.6672	1.06225	0.263661	4.02884	5.60537e-05	0.000180778	Genes
ENSG00000171316.10	3744.86	1.0612	0.134806	7.87202	3.48968e-15	6.71106e-14	Genes
ENSG00000184307.12	1039.57	1.06091	0.147157	7.20939	5.62035e-13	7.31801e-12	Genes
ENSG00000127364.3	30.9624	1.05997	0.216973	4.88527	1.03286e-06	4.6608e-06	Genes
ENSG00000130589.15	9808.55	1.05868	0.159855	6.62274	3.52598e-11	3.42397e-10	Genes
ENSG00000078328.18	14.223	1.05822	0.424537	2.49265	0.0126792	0.0244051	Genes
ENSG00000165752.15	673.076	1.05803	0.18606	5.68652	1.29652e-08	8.06119e-08	Genes
ENSG00000139880.18	754.393	1.05794	0.137535	7.69216	1.44672e-14	2.47442e-13	Genes
ENSG00000157827.18	3081.57	1.05786	0.128592	8.22648	1.92796e-16	4.49591e-15	Genes
ENSG00000205336.10	12626.1	1.0577	0.183555	5.76231	8.29685e-09	5.33602e-08	Genes
ENSG00000197360.8	17.175	1.0574	0.467561	2.26152	0.0237271	0.0427141	Genes
ENSG00000114656.9	173.136	1.05725	0.267771	3.94835	7.86923e-05	0.000246588	Genes
ENSG00000196187.10	9678.55	1.05667	0.134964	7.82929	4.90616e-15	9.15793e-14	Genes
ENSG00000007062.10	5709.03	1.05634	0.305002	3.46337	0.000533456	0.00141949	Genes
ENSG00000164287.11	12.1034	1.05577	0.378827	2.78695	0.00532074	0.0112688	Genes
ENSG00000114554.10	7071.33	1.05568	0.134013	7.87745	3.34135e-15	6.43841e-14	Genes
ENSG00000254997.3	8.47013	1.05547	0.320629	3.29186	0.000995263	0.00249419	Genes
ENSG00000170893.3	6.95782	1.05532	0.365857	2.88452	0.00392011	0.00858194	Genes
ENSG00000176083.16	241.807	1.05528	0.333975	3.15975	0.00157905	0.00378567	Genes
ENSG00000153044.8	525.279	1.05501	0.149171	7.0725	1.52165e-12	1.84658e-11	Genes
ENSG00000163116.8	13.2294	1.05455	0.340401	3.09797	0.00194852	0.00458084	Genes
ENSG00000073008.13	4789.71	1.05403	0.150873	6.98618	2.8247e-12	3.27795e-11	Genes
ENSG00000160207.7	38.2231	1.05392	0.225202	4.67988	2.8704e-06	1.18429e-05	Genes
ENSG00000273331.1	2.51214	1.05338	0.365813	2.87955	0.00398246	0.00870194	Genes
ENSG00000137462.6	734.971	1.05321	0.180133	5.84686	5.00948e-09	3.34448e-08	Genes
ENSG00000119630.12	682.029	1.0528	0.173127	6.0811	1.19359e-09	8.90189e-09	Genes
[truncated: 5,857 more rows]

## Sheet: S2
Table S2. Metal-dependent necroptosis related genes involved in this work.
gene_name
ABCC1
ACO1
ACSF2
ACSL3
ACSL4
ACVR1B
AGPAT3
AIFM2
AIM2
AKR1C1
AKR1C2
AKR1C3
ALB
ALOX12
ALOX12B
ALOX15
ALOX15B
ALOX5
ALOXE3
AMBRA1
ANGPTL7
ANO6
APOL1
ARNT
ARNTL
ARRDC3
ARSA
ARSB
ASNS
ATF3
ATF4
ATF6
ATG10
ATG12
ATG13
ATG16L1
ATG16L2
ATG2A
ATG2B
ATG3
ATG4A
ATG4B
ATG4C
ATG4D
ATG5
ATG7
ATG9A
ATG9B
ATIC
ATM
ATP5MC3
ATP6V1G2
ATP7A
ATP7B
AURKA
BACH1
BAG1
BAG3
BAK1
BAP1
BAX
BCL2
BCL2L1
BECN1
BID
BIRC5
BIRC6
BLOC1S5-TXNDC5
BNIP1
BNIP3
BNIP3L
BRD4
C12orf44
C17orf88
CA9
CALCOCO2
CAMKK2
CANX
CAPG
CAPN1
CAPN10
CAPN2
CAPNS1
CARS1
CASP1
CASP3
CASP4
CASP5
CASP6
CASP8
CASP9
CAV1
CBS
CCL2
CCR2
CD44
CD46
CDKN1A
CDKN1B
CDKN2A
CDO1
CEBPG
CFLAR
CHAC1
CHMP2B
CHMP4B
CHMP5
CHMP6
CISD1
CISD2
CLN3
CS
CTSB
CTSD
CTSL1
CX3CL1
CXCL2
CXCR4
CYBB
DAPK1
DAPK2
DBT
DDIT3
DDIT4
DIRAS3
DLAT
DLC1
DLD
DLST
DNAJB1
DNAJB6
DNAJB9
DPP4
DRAM1
DRD4
DRD5
DUOX1
DUOX2
DUSP1
EDEM1
EEF2
EEF2K
EGFR
EGLN2
EIF2AK2
EIF2AK3
EIF2AK4
EIF2S1
EIF4EBP1
EIF4G1
ELANE
ELAVL1
EMC2
ENPP2
EPAS1
ERBB2
ERN1
ERO1L
FADD
FADS2
FAM48A
FANCD2
FAS
FBXW7
FDX1
Fer1HCH
FH
FKBP1A
FKBP1B
FLT3
FOS
FOXO1
FOXO3
FTH1
FTL
FTMT
G6PD
G6PDX
GAA
GABARAP
GABARAPL1
GABARAPL2
GABPB1
GAPDH
GCH1
GCLC
GCSH
GDF15
GLS
GLS2
GLUT13
GNAI3
GNB2L1
GOPC
GOT1
GPT2
GPX2
GPX4
GRID1
GRID2
GSDMA
GSDMB
GSDMC
GSDMD
GSDME
HAMP
HBA1
HDAC1
HDAC6
HELLS
HERPUD1
HGS
HIC1
HIF1A
HILPDA
HMGB1
HMOX1
HNF4A
HRAS
HSD17B11
HSF1
HSP90AB1
HSPA5
HSPA8
HSPB1
HSPB8
IDH1
IFNG
IKBKB
IKBKE
IL18
IL1B
IL24
IL33
IL6
IREB2
IRGM
ISCU
ITGA3
ITGA6
ITGB1
ITGB4
ITPR1
JDP2
JUN
KEAP1
KIAA0226
KIAA0652
KIAA0831
KIF5B
KIM-1
KLHL24
KRAS
LAMP1
LAMP2
LIAS
LINC00336
LINC00472
LIPT1
LIPT2
LOC284561
LOC390705
LONP1
LPCAT3
LPIN1
LURAP1L
MAFG
MAP1LC3A
MAP1LC3B
MAP1LC3C
MAP2K7
MAP3K5
MAPK1
MAPK14
MAPK3
MAPK8
MAPK8IP1
MAPK9
MBTPS2
MIOX
MIR137
MIR17
MIR212
MIR30B
MIR4715
MIR6852
MIR9-1
MIR9-2
MIR9-3
MLST8
MT1G
MT3
MTDH
MTF1
MTMR14
MTOR
MUC1
MYB
MYC
NAF1
NAMPT
NBR1
NCF2
NCKAP1
NCOA4
NF2
NFE2L2
NFKB1
NFS1
NGB
NKX2-3
NLRC4
NLRP1
NLRP2
NLRP3
NLRP6
NLRP7
NNMT
NOD1
NOD2
NOS2
NOX1
NOX3
NOX4
NOX5
NPC1
NQO1
NRAS
NRG1
NRG2
NRG3
OTUB1
OXSR1
P4HB
PANX1
PARK2
PARP1
PCK2
PDHA1
PDHB
PEA15
PEBP1
PELP1
PEX14
PEX3
PGD
PHKG2
PIK3C3
PIK3CA
PIK3R4
PINK1
PJVK
PLCG1
PLIN2
PLIN4
PML
PPP1R15A
PRDX1
PRDX6
PRKAA1
PRKAA2
PRKAB1
PRKACA
PRKAR1A
PRKCD
PRKCQ
PROM2
PSAT1
PTEN
PTGS2
PTK6
PYCARD
RAB11A
RAB1A
RAB24
RAB33B
RAB5A
RAB7A
RAC1
RAF1
RB1
RB1CC1
RELA
RGS19
RGS4
RHEB
RIPK1
RPL8
RPS6KB1
RPTOR
RRM2
SAR1A
SAT1
SCAF11
SCD
SCP2
SELENOS
SERPINA1
SESN2
SETD1B
SH3GLB1
SIRT1
SIRT2
SLC1A4
SLC1A5
SLC2A1
SLC2A12
SLC2A14
SLC2A3
SLC2A6
SLC2A8
SLC31A1
SLC38A1
SLC3A2
SLC40A1
SLC7A11
SLC7A5
SNORA16A
SNX4
SOCS1
SP1
SPHK1
SPNS1
SQSTM1
SRC
SRXN1
ST13
STAT3
STEAP3
STK11
STMN1
TAZ
TBK1
TF
TFAP2C
TFR2
TFRC
TGFBR1
TIRAP
TLR4
TM9SF1
TMBIM4
TMEM49
TMEM74
TNF
TNFAIP3
TNFSF10
TP53
TP53INP2
TP63
TP73
TRIB3
TSC1
TSC2
TSC22D3
TUBE1
TUSC1
TXNIP
TXNRD1
UBC
ULK1
ULK2
ULK3
USP10
UVRAG
VAMP3
VAMP7
VDAC2
VEGFA
VLDLR
WDFY3
WDR45
WDR45L
WIPI1
WIPI2
XBP1
YWHAE
YY1AP1
ZEB1
ZFP36
ZFP69B
ZFYVE1
ZNF419

## Sheet: S3
Table S3. Differentially expressed metal-dependent necroptosis related genes.
gene_id	gene_name	baseMean	log2FoldChange	lfcSE	stat	pvalue	padj	seqnames	start	end	width	strand	source	type	gene_type	havana_gene	TCGA-BR-6457-01	TCGA-HU-A4G3-01	TCGA-BR-8367-01	TCGA-CG-5716-01	TCGA-BR-A4J9-01	TCGA-VQ-A8DU-01	TCGA-VQ-A91A-01	TCGA-CD-5813-01	TCGA-VQ-A8PM-01	TCGA-F1-6177-01	TCGA-BR-8295-01	TCGA-HU-A4H8-01	TCGA-FP-8209-01	TCGA-CD-8533-01	TCGA-BR-7717-01	TCGA-BR-8372-01	TCGA-BR-8284-01	TCGA-R5-A805-01	TCGA-FP-8210-01	TCGA-HU-A4GP-01	TCGA-FP-7998-01	TCGA-BR-8060-11	TCGA-HU-A4G9-01	TCGA-HF-7131-01	TCGA-RD-A8NB-01	TCGA-RD-A8N2-01	TCGA-CG-4476-01	TCGA-VQ-A8PD-01	TCGA-D7-6815-01	TCGA-CG-4438-01	TCGA-CD-5798-01	TCGA-BR-8058-01	TCGA-ZQ-A9CR-01
ENSG00000007952.16	NOX1	576.318	4.03651	0.407339	9.90945	3.78707e-23	2.51213e-21	chrX	100843324	100874345	31022	-	HAVANA	gene	protein_coding	OTTHUMG00000022007.1	20	50	28	18	88	926	48	12	52	1520	50	54	13	131	53	143	74	85	38	54	655	22	42	284	63	27	31	42	5064	4117	37	23	98
ENSG00000163631.15	ALB	425.345	3.48024	0.606852	5.7349	9.75699e-09	6.18994e-08	chr4	73397114	73421412	24299	+	HAVANA	gene	protein_coding	OTTHUMG00000129919.4	4	14	4	67	5	13	1	5	4053	63	64	7	1	4906	3	11	2	25	16	4	0	431	1	478	1	4	273	11	1	16	14	15	1
ENSG00000100253.11	MIOX	72.0447	2.84413	0.420055	6.77086	1.28018e-11	1.33349e-10	chr22	50486784	50490648	3865	+	HAVANA	gene	protein_coding	OTTHUMG00000150207.1	3	23	39	17	6	8	4	4	97	341	51	764	11	19	421	277	18	24	24	18	6	1	2	60	128	3	23	22	169	13	3	52	7
ENSG00000147889.15	CDKN2A	1892.02	2.66996	0.356529	7.48876	6.95278e-14	1.05257e-12	chr9	21967753	21995301	27549	-	HAVANA	gene	protein_coding	OTTHUMG00000019686.7	312	1079	277	432	438	9940	180	586	1373	150	15967	458	463	3163	3617	155	610	56	390	484	276	173	91	1554	184	26	115	445	64	1617	95	775	372
ENSG00000130513.6	GDF15	5188.55	2.59017	0.251772	10.2877	8.00277e-25	7.01493e-23	chr19	18374731	18389176	14446	+	HAVANA	gene	protein_coding	OTTHUMG00000183360.4	6864	23326	3468	3088	1259	1128	10696	1905	2845	10735	402	3155	420	2138	1129	13745	6452	1219	2145	2088	1932	848	4164	2978	3527	347	1976	3244	4443	788	8182	13230	18616
ENSG00000101255.9	TRIB3	2048.97	2.09378	0.26911	7.78039	7.23038e-15	1.31696e-13	chr20	362835	397559	34725	+	HAVANA	gene	protein_coding	OTTHUMG00000031627.4	859	453	239	344	328	1585	1988	1365	1046	3507	3787	72	402	8179	3555	3461	439	1227	363	460	656	328	26	1603	364	85	628	465	3193	4895	1031	469	2963
ENSG00000119969.13	HELLS	1989.27	1.97655	0.155398	12.7193	4.62048e-37	2.66833e-34	chr10	94501434	94613905	112472	+	HAVANA	gene	protein_coding	OTTHUMG00000018793.1	237	1709	1938	931	732	3326	2264	391	1232	2856	1467	5313	703	7930	784	3114	3857	1665	1159	2391	3336	195	3286	1318	3390	241	1569	3145	1524	2328	384	3089	1452
ENSG00000111537.4	IFNG	51.3837	1.84798	0.360298	5.12905	2.91207e-07	1.44609e-06	chr12	68154768	68159747	4980	-	HAVANA	gene	protein_coding	OTTHUMG00000169113.1	7	9	11	1	5	16	7	10	36	18	18	28	12	4	2	123	82	14	27	10	450	5	1	7	111	5	8	84	4	234	3	26	45
ENSG00000087586.16	AURKA	2490.07	1.83595	0.189848	9.67062	4.01925e-22	2.30082e-20	chr20	56369389	56392337	22949	-	HAVANA	gene	protein_coding	OTTHUMG00000032796.6	650	2366	1411	1751	309	2998	3506	1118	4267	2235	6851	2757	213	3842	2377	3388	2720	1944	432	3903	2193	167	1838	4577	1948	104	1836	1662	2295	5494	475	1907	2119
ENSG00000118513.17	MYB	1797.07	1.81341	0.254658	7.12096	1.07176e-12	1.33022e-11	chr6	135181315	135219173	37859	+	HAVANA	gene	protein_coding	OTTHUMG00000015629.9	552	795	2654	417	483	1575	956	417	925	10717	192	3227	361	3195	2143	6673	2213	1885	986	969	2332	63	3642	330	2868	87	1887	1455	5922	3116	436	831	206
ENSG00000105697.6	HAMP	61.6829	1.62754	0.301514	5.39788	6.7434e-08	3.70991e-07	chr19	35280716	35285143	4428	+	HAVANA	gene	protein_coding	OTTHUMG00000183295.1	47	12	17	7	6	33	70	85	18	34	90	21	15	29	43	166	125	51	60	6	57	6	4	12	39	54	99	37	15	105	274	168	23
ENSG00000161905.11	ALOX15	86.6677	1.61066	0.394335	4.08449	4.41736e-05	0.00014548	chr17	4630902	4642294	11393	-	HAVANA	gene	protein_coding	OTTHUMG00000090746.2	1	27	18	33	74	48	263	68	17	1	42	3	33	21200	11	36	23	34	91	4	67	23	3	21	7	4	118	20	166	46	4	16	9
ENSG00000144554.9	FANCD2	1299.87	1.60203	0.147799	10.8393	2.24273e-27	2.73515e-25	chr3	10026414	10101930	75517	+	HAVANA	gene	protein_coding	OTTHUMG00000128670.3	287	1067	1420	782	345	2104	2069	444	1005	2218	2357	3138	500	2357	554	3920	2141	1774	867	2043	1941	146	1977	819	2136	175	1016	1925	2105	1418	275	1424	674
ENSG00000086991.11	NOX4	211.092	1.50543	0.225372	6.67976	2.3933e-11	2.38661e-10	chr11	89324356	89498187	173832	-	HAVANA	gene	protein_coding	OTTHUMG00000167298.1	376	65	470	23	189	149	582	225	166	107	146	44	249	210	178	303	644	237	360	75	403	48	22	99	264	98	240	216	188	227	446	667	561
ENSG00000089685.13	BIRC5	2163.81	1.41397	0.191684	7.37658	1.62412e-13	2.30917e-12	chr17	78214186	78225636	11451	+	HAVANA	gene	protein_coding	OTTHUMG00000177505.7	862	1934	1174	1875	209	2757	3025	994	2904	4441	7521	3634	225	2650	2469	6916	2945	1201	508	3452	1400	71	2005	2002	3338	100	1212	1523	2124	1461	904	1732	1849
ENSG00000171848.12	RRM2	5475.8	1.38392	0.186833	7.40727	1.28928e-13	1.8738e-12	chr2	10122328	10131419	9092	+	HAVANA	gene	protein_coding	OTTHUMG00000090449.5	1410	5219	5907	6058	630	5885	7674	2134	3598	8664	11847	14602	681	9652	2806	15848	12466	5269	1962	15301	4360	179	7558	3937	8936	256	2018	4868	7845	4824	1991	6116	5847
ENSG00000007171.15	NOS2	2020.45	1.3346	0.44102	3.02618	0.00247667	0.00569166	chr17	27756766	27800499	43734	-	HAVANA	gene	protein_coding	OTTHUMG00000132445.1	458	242	656	38	381	363	3832	64	159	25218	838	406	55	344	44	1929	15420	1400	223	134	500	86	128	4391	540	40	693	1704	1552	956	84	263	385
ENSG00000135069.12	PSAT1	2702.17	1.19561	0.229331	5.21348	1.85327e-07	9.5259e-07	chr9	78297143	78330093	32951	+	HAVANA	gene	protein_coding	OTTHUMG00000020066.1	759	3898	1611	1849	805	1400	2083	481	1229	6942	4165	4162	551	354	1753	11693	4840	4620	613	1735	4163	1329	2228	2856	4539	202	993	1513	2448	1989	649	1549	8842
ENSG00000105281.11	SLC1A5	9509.98	1.18087	0.183966	6.41895	1.3722e-10	1.20713e-09	chr19	46774883	46788594	13712	-	HAVANA	gene	protein_coding	OTTHUMG00000183434.1	5056	10178	4879	7724	2055	4918	16635	11215	9950	14486	8621	2252	2159	13300	7710	12077	4786	7988	2646	8388	7750	3034	4398	17662	10179	743	2962	5711	8719	8089	6204	5401	9317
ENSG00000141736.12	ERBB2	28267.7	1.12456	0.284615	3.95117	7.77692e-05	0.000243968	chr17	39687914	39730426	42513	+	HAVANA	gene	protein_coding	OTTHUMG00000179300.2	10109	22294	20661	10935	4786	15639	12860	4660	32722	35371	4618	36488	5540	9038	10263	10588	11647	14335	10202	11810	15050	4958	24080	11209	18243	3267	11560	16553	114709	10874	9732	12458	3409
ENSG00000072274.11	TFRC	13698.1	1.10111	0.179386	6.13824	8.3439e-10	6.35749e-09	chr3	196027183	196082189	55007	-	HAVANA	gene	protein_coding	OTTHUMG00000155714.1	2251	20368	29591	5568	2991	15348	23512	2354	11167	27324	17351	9553	3631	10793	4338	60103	23758	24224	3967	19117	12300	1796	26464	12065	17139	4216	18332	16633	30197	16126	5148	15600	9692
ENSG00000117632.19	STMN1	7750.29	1.05041	0.146568	7.16672	7.68179e-13	9.76259e-12	chr1	25884181	25906991	22811	-	HAVANA	gene	protein_coding	OTTHUMG00000007389.2	3555	3773	4012	3057	2255	15921	9004	3336	6891	14016	18154	12974	2237	15562	7198	15481	12980	2615	4105	3311	7549	1254	8819	4963	6343	1331	11734	4953	4212	5401	3856	5203	9613
ENSG00000187801.13	ZFP69B	151.315	1.00147	0.149465	6.70035	2.07924e-11	2.08935e-10	chr1	40450102	40463718	13617	+	HAVANA	gene	protein_coding	OTTHUMG00000007302.2	108	166	235	70	120	87	199	58	189	345	152	47	127	333	59	83	273	142	166	110	238	41	360	216	302	69	248	196	204	160	60	223	138
ENSG00000182771.16	GRID1	217.699	-1.00579	0.282663	-3.55827	0.000373302	0.00102271	chr10	85599555	86366493	766939	-	HAVANA	gene	protein_coding	OTTHUMG00000018650.6	268	144	286	53	760	80	210	149	224	31	187	17	542	2383	141	33	301	119	442	87	89	383	14	51	160	521	124	258	298	67	230	265	248
ENSG00000128965.10	CHAC1	710.388	-1.01679	0.231548	-4.39129	1.12681e-05	4.16117e-05	chr15	40952962	40956519	3558	+	HAVANA	gene	protein_coding	OTTHUMG00000130208.8	233	1200	214	867	365	217	1538	98	703	1361	279	297	302	697	350	1285	402	584	230	445	245	914	111	1411	726	363	984	265	646	347	788	419	517
ENSG00000171791.11	BCL2	943.541	-1.03633	0.188351	-5.5021	3.75292e-08	2.15401e-07	chr18	63123346	63320128	196783	-	HAVANA	gene	protein_coding	OTTHUMG00000132791.3	1189	574	1796	782	2508	210	704	1128	1274	1392	849	427	4173	1106	325	1455	1713	587	2942	356	2270	1073	239	350	1116	2153	1239	2522	373	339	833	1993	344
ENSG00000135245.9	HILPDA	918.994	-1.03838	0.239805	-4.3301	1.4904e-05	5.38833e-05	chr7	128455849	128458418	2570	+	HAVANA	gene	protein_coding	OTTHUMG00000157712.1	457	514	626	164	416	497	2201	772	159	5515	1260	301	288	1767	345	1361	412	620	366	241	275	280	326	299	361	137	484	452	1777	530	256	221	1330
ENSG00000198680.4	TUSC1	717.771	-1.06011	0.179058	-5.92049	3.20986e-09	2.22863e-08	chr9	25676389	25678440	2052	-	HAVANA	gene	protein_coding	OTTHUMG00000159591.1	1104	979	757	639	1340	522	660	1142	454	1647	358	136	1099	1195	779	167	533	447	1013	1035	303	834	738	554	274	639	425	543	563	173	2050	647	705
ENSG00000102882.10	MAPK3	9135.12	-1.06975	0.131866	-8.11239	4.96319e-16	1.08764e-14	chr16	30114105	30123506	9402	-	HAVANA	gene	protein_coding	OTTHUMG00000132149.7	6693	8132	5062	13067	5803	4498	7919	7700	6453	14325	5887	10934	5403	9555	9806	11117	7753	7608	8937	24090	6882	6120	8807	25672	7921	2869	6395	7342	11119	8395	9022	13545	7160
ENSG00000087510.6	TFAP2C	435.604	-1.07301	0.369608	-2.9031	0.00369485	0.00814236	chr20	56629302	56639283	9982	+	HAVANA	gene	protein_coding	OTTHUMG00000032805.2	60	238	40	37	19	195	1428	268	120	1181	63	25	40	73	136	30	53	288	124	154	13	38	269	34	627	64	24	248	1108	726	327	67	520
ENSG00000140044.11	JDP2	1429.93	-1.10297	0.133456	-8.26465	1.40106e-16	3.33452e-15	chr14	75427716	75474111	46396	+	HAVANA	gene	protein_coding	OTTHUMG00000171869.1	2154	1708	1913	625	1250	843	1362	1269	1039	2180	761	1726	1983	865	1824	1449	1312	1604	2065	1516	1427	1880	1000	1536	1571	952	1553	1403	1906	527	1817	2187	1405
ENSG00000162595.4	DIRAS3	148.187	-1.12221	0.286077	-3.92276	8.75415e-05	0.000271845	chr1	68045962	68051631	5670	-	HAVANA	gene	protein_coding	OTTHUMG00000009544.2	343	54	353	100	366	357	53	139	428	752	75	598	232	25	238	647	76	80	559	56	178	211	12	38	112	468	268	123	409	26	160	81	38
ENSG00000176171.10	BNIP3	1183.84	-1.12408	0.230866	-4.86899	1.12172e-06	5.02622e-06	chr10	131966455	131981931	15477	-	HAVANA	gene	protein_coding	OTTHUMG00000019278.2	648	306	549	533	1737	784	2159	716	1134	270	2926	262	1274	275	262	355	458	1162	963	439	498	1827	87	342	444	1113	987	656	573	1268	1342	1346	1212
ENSG00000164741.13	DLC1	2948.65	-1.14735	0.191643	-5.98688	2.13898e-09	1.52835e-08	chr8	13083361	13515658	432298	-	HAVANA	gene	protein_coding	OTTHUMG00000090825.6	4675	2152	4496	1437	7504	1275	5443	4081	5908	1377	1863	1388	11064	1421	1712	1374	4183	2166	5818	3986	3393	5099	519	3619	3947	10046	4674	3478	2804	1306	3260	3363	4042
ENSG00000197769.5	MAP1LC3C	17.6299	-1.16915	0.290677	-4.02216	5.76669e-05	0.000185408	chr1	241995490	241999073	3584	-	HAVANA	gene	protein_coding	OTTHUMG00000039865.1	22	9	33	6	8	21	15	63	17	4	90	0	79	18	4	43	29	12	31	13	8	28	2	3	5	13	42	19	7	8	6	21	3
ENSG00000150995.16	ITPR1	1985.68	-1.18655	0.190351	-6.2335	4.56133e-10	3.65409e-09	chr3	4493348	4847840	354493	+	HAVANA	gene	protein_coding	OTTHUMG00000154996.6	3396	1406	3912	1435	6575	893	2048	1864	2999	438	722	1706	8058	1735	622	985	2406	2026	5910	1800	5900	3922	776	1747	2802	6231	4987	5870	1799	1056	1903	3798	752
ENSG00000087250.7	MT3	16.406	-1.22516	0.454724	-2.6943	0.00705356	0.0145008	chr16	56589074	56591088	2015	+	HAVANA	gene	protein_coding	OTTHUMG00000133282.3	3	0	12	12	8	0	17	2	4	2	20	1	13	4	1	3	3	1	3	0	0	28	0	1	1	1	2	1	3	9	2	2	0
ENSG00000106211.8	HSPB1	47576	-1.24045	0.24079	-5.1516	2.58268e-07	1.29299e-06	chr7	76302544	76304295	1752	+	HAVANA	gene	protein_coding	OTTHUMG00000023228.3	41446	10551	23707	11918	181074	22205	49128	23142	16355	4381	56272	14422	75908	18615	54096	13341	77309	22508	43559	39733	11925	23779	9951	27998	36133	153525	9536	31367	24861	5976	137958	23762	40894
ENSG00000139112.9	GABARAPL1	2305.34	-1.26235	0.168788	-7.47891	7.4939e-14	1.12753e-12	chr12	10212458	10223130	10673	+	HAVANA	gene	protein_coding	OTTHUMG00000168411.8	2662	2796	1512	1370	6057	1944	4304	1780	2062	428	3664	2165	3311	512	1419	1243	1959	2293	2886	1163	3056	5969	797	1488	1879	3091	2704	1956	1057	988	3460	1955	3170
ENSG00000108691.8	CCL2	2237.4	-1.27078	0.222496	-5.71147	1.12007e-08	7.03537e-08	chr17	34255218	34257203	1986	+	HAVANA	gene	protein_coding	OTTHUMG00000132887.3	2531	1214	525	546	1621	1817	4551	8584	2335	2900	484	1133	2030	463	4030	2772	2163	8800	4308	590	2008	2205	150	537	2328	1725	3714	924	1097	1309	4102	1872	3076
ENSG00000151929.8	BAG3	6096.62	-1.31357	0.17227	-7.62507	2.43893e-14	4.00739e-13	chr10	119651370	119677819	26450	+	HAVANA	gene	protein_coding	OTTHUMG00000019155.1	6615	7726	4590	4014	18968	2006	6867	3316	2765	6842	5096	6503	11074	2575	3496	5460	4038	5651	5322	8536	4004	11798	4646	8863	6978	10138	3826	5059	4032	3199	7682	4593	10536
ENSG00000158828.5	PINK1	1920.11	-1.32709	0.132974	-9.98005	1.86367e-23	1.31158e-21	chr1	20633455	20651511	18057	+	HAVANA	gene	protein_coding	OTTHUMG00000002841.1	2712	1901	2866	1071	4201	796	2093	1847	1432	2143	1688	2259	3511	2091	891	1520	2201	1811	2624	813	2989	3405	1128	2877	1475	2430	1204	1579	1893	610	3623	2305	519
ENSG00000136244.10	IL6	569.3	-1.36373	0.359414	-3.7943	0.000148058	0.00043921	chr7	22725884	22732002	6119	+	HAVANA	gene	protein_coding	OTTHUMG00000023178.4	284	49	71	21	74	66	2662	280	95	1271	287	15	1744	23	1049	258	167	2424	128	85	20	1351	10	144	227	137	164	73	22	46	63	63	8232
ENSG00000148516.20	ZEB1	3857.15	-1.3742	0.231197	-5.94385	2.78403e-09	1.95091e-08	chr10	31318495	31529814	211320	+	HAVANA	gene	protein_coding	OTTHUMG00000017907.4	4897	2610	8276	980	31254	2120	5508	2365	4839	310	1032	1208	15501	1763	2039	2815	4760	3387	8730	2003	5877	7718	437	1472	8595	24686	7319	6394	1464	1953	6371	4606	4542
ENSG00000124762.12	CDKN1A	8327.79	-1.38829	0.171417	-8.09889	5.54645e-16	1.20871e-14	chr6	36676460	36687339	10880	+	HAVANA	gene	protein_coding	OTTHUMG00000014603.3	7662	9728	6379	7630	4825	5348	11055	6921	7626	7311	1105	6403	5052	8792	11209	6772	5412	6064	4135	12123	6305	8030	1982	36655	7762	1684	4271	9576	7316	6140	11367	9840	10193
ENSG00000117152.12	RGS4	596.629	-1.4125	0.297183	-4.75297	2.00447e-06	8.5672e-06	chr1	163068775	163076802	8028	+	HAVANA	gene	protein_coding	OTTHUMG00000034417.4	1025	147	1428	183	2235	339	635	1054	173	43	236	25	635	7900	681	134	524	208	786	81	180	2320	18	235	562	805	513	118	128	328	924	246	832
ENSG00000196139.10	AKR1C3	6799.84	-1.42212	0.274152	-5.18733	2.13329e-07	1.08291e-06	chr10	5035354	5107686	72333	+	HAVANA	gene	protein_coding	OTTHUMG00000017585.4	2001	15330	4505	10446	843	6673	4071	2451	23604	3485	533	2784	666	5688	21439	361	3796	18628	2596	7510	224	6072	12396	13551	2555	648	15584	9166	14238	9324	2467	4193	2321
ENSG00000146411.5	SLC2A12	565.788	-1.42271	0.300204	-4.73915	2.14619e-06	9.11537e-06	chr6	133988697	134052636	63940	-	HAVANA	gene	protein_coding	OTTHUMG00000015611.1	281	115	254	326	1155	2230	276	87	180	44	74	736	486	683	433	257	125	229	266	39	664	2653	245	737	206	545	1179	569	387	309	162	48	216
ENSG00000078804.11	TP53INP2	6065.52	-1.42544	0.168082	-8.48058	2.24075e-17	6.11071e-16	chr20	34704290	34713439	9150	+	HAVANA	gene	protein_coding	OTTHUMG00000032310.2	6276	7967	5182	2562	20398	3099	10114	2787	7617	2498	3521	6141	10434	18461	2112	4599	4529	7042	5648	6402	4301	8707	1972	26860	6228	16243	3723	7975	14610	5353	11457	3691	2672
ENSG00000177606.6	JUN	16433.6	-1.46109	0.162248	-9.00531	2.15049e-19	8.23097e-18	chr1	58780788	58784327	3540	-	HAVANA	gene	protein_coding	OTTHUMG00000008376.1	17938	6527	18894	6601	10185	11115	13078	25201	6958	5155	22248	14164	50874	12056	15599	7083	18802	10672	14296	39617	11497	79489	6456	15154	23991	13252	6450	9555	11401	4760	11947	21142	8374
ENSG00000170345.8	FOS	22096.3	-1.4814	0.237177	-6.24596	4.21213e-10	3.39233e-09	chr14	75278774	75282230	3457	+	HAVANA	gene	protein_coding	OTTHUMG00000171774.2	25170	27465	6397	13387	1727	4807	21716	54917	13669	26731	20676	25191	43951	1111	24305	11542	16806	21839	18989	93564	2934	76410	9464	23577	47561	2616	9632	6290	5187	5644	14664	17737	19789
ENSG00000147852.14	VLDLR	709.756	-1.49387	0.254378	-5.87265	4.28885e-09	2.89288e-08	chr9	2621834	2660053	38220	+	HAVANA	gene	protein_coding	OTTHUMG00000019447.3	897	701	1298	389	2879	369	626	719	448	70	100	47	1186	140	168	151	244	1339	1619	77	356	1484	52	238	498	1781	1576	522	149	331	1235	348	168
ENSG00000105974.10	CAV1	7014.52	-1.49447	0.260757	-5.73128	9.9676e-09	6.31335e-08	chr7	116524785	116561184	36400	+	HAVANA	gene	protein_coding	OTTHUMG00000023413.7	8396	2769	6899	1683	45019	3822	11709	3326	5428	1766	2648	2579	30519	1009	3642	2242	5377	3211	11254	6423	3691	10241	731	6720	8033	55311	3964	6477	2405	9045	18256	2709	8594
ENSG00000265972.4	TXNIP	35459.9	-1.53028	0.194079	-7.88481	3.15007e-15	6.11183e-14	chr1	145992435	145996600	4166	-	HAVANA	gene	protein_coding	OTTHUMG00000013755.6	46704	26676	69715	17578	121667	20657	19212	19113	25994	35719	3490	41859	151742	11613	13961	34999	41240	20157	64604	8645	50392	48008	8303	21605	34165	38710	49582	72706	29426	19267	29206	53054	12221
ENSG00000119919.10	NKX2-3	113.242	-1.54901	0.276784	-5.59646	2.18776e-08	1.30726e-07	chr10	99532933	99536524	3592	+	HAVANA	gene	protein_coding	OTTHUMG00000018887.3	248	321	89	264	48	60	66	211	232	13	55	107	335	245	18	34	135	101	787	199	149	150	24	35	154	27	111	173	19	19	195	456	32
ENSG00000185737.11	NRG3	40.0672	-1.64198	0.399235	-4.11282	3.90859e-05	0.000130231	chr10	81875314	82987179	1111866	+	HAVANA	gene	protein_coding	OTTHUMG00000018626.4	18	2	10	4	102	76	3	8	110	3	27	4	220	17	5	20	39	6	102	9	15	95	0	46	97	169	6	16	2	6	57	20	7
ENSG00000164841.4	TMEM74	19.2045	-1.65773	0.317948	-5.21383	1.84979e-07	9.513e-07	chr8	108606850	108787615	180766	-	HAVANA	gene	protein_coding	OTTHUMG00000164881.1	30	6	41	1	69	16	13	7	6	2	16	0	39	194	7	24	29	12	23	5	15	31	0	1	11	15	5	9	5	32	18	10	6
ENSG00000129596.4	CDO1	113.903	-1.66077	0.32041	-5.18328	2.18017e-07	1.10443e-06	chr5	115804733	115816954	12222	-	HAVANA	gene	protein_coding	OTTHUMG00000128891.3	463	13	479	20	435	71	85	448	57	9	127	5	218	44	45	44	151	7	280	11	98	300	4	1	49	192	239	58	44	28	95	190	38
ENSG00000162772.15	ATF3	3456.52	-1.66905	0.229415	-7.27526	3.45763e-13	4.68857e-12	chr1	212565334	212620777	55444	+	HAVANA	gene	protein_coding	OTTHUMG00000036747.7	2142	1175	754	1168	469	1382	2958	3221	1779	5328	5200	1953	4382	923	3995	9056	1389	1079	1399	11148	1594	9126	408	2870	4700	417	1768	952	864	1145	2148	2922	6800
ENSG00000157514.15	TSC22D3	6536.96	-1.67098	0.208496	-8.01443	1.10653e-15	2.32372e-14	chrX	107713221	107777342	64122	-	HAVANA	gene	protein_coding	OTTHUMG00000022168.2	9470	2394	10144	2198	13645	2687	8686	3430	5962	465	3604	1465	23569	3222	2749	3091	10150	2636	5229	3037	12214	9462	414	5022	3216	7267	7316	13040	2984	1754	4014	14032	14974
ENSG00000125144.12	MT1G	3361.64	-1.77232	0.361855	-4.89788	9.68754e-07	4.38586e-06	chr16	56666731	56668065	1335	-	HAVANA	gene	protein_coding	OTTHUMG00000133275.2	886	49514	2278	2267	19	1922	158	140	1181	872	3255	5792	388	277	664	403	2165	1710	937	21232	29	30510	18468	7057	2794	25	3082	799	2266	219	283	1498	521
ENSG00000128016.5	ZFP36	25902.5	-1.80718	0.188908	-9.56646	1.10632e-21	5.88686e-20	chr19	39406813	39409412	2600	+	HAVANA	gene	protein_coding	OTTHUMG00000182970.1	20662	18660	11717	7402	10657	7130	27919	43739	16627	26459	20888	9783	60458	2775	28195	8647	27086	22125	17942	56884	9905	120184	6085	32928	27989	8990	8438	11282	5748	8922	18713	24651	31416
ENSG00000181652.17	ATG9B	377.771	-1.83161	0.28194	-6.49644	8.22406e-11	7.5599e-10	chr7	151012209	151024499	12291	-	HAVANA	gene	protein_coding	OTTHUMG00000158634.9	41	296	160	63	196	232	240	98	141	142	492	630	120	198	158	180	514	81	264	219	100	27	47	513	488	48	107	476	208	114	165	104	300
ENSG00000120129.5	DUSP1	16068.9	-1.85953	0.218349	-8.51634	1.64678e-17	4.60607e-16	chr5	172768090	172771195	3106	-	HAVANA	gene	protein_coding	OTTHUMG00000130523.3	25536	11064	8349	4238	8249	4225	35539	21492	8719	8659	10630	4983	37798	2049	21227	11839	17690	11818	17646	44835	6113	101614	2967	23390	22879	11282	6190	8278	1581	2050	12400	21803	26085
ENSG00000174885.11	NLRP6	459.697	-1.91309	0.4074	-4.69586	2.65484e-06	1.10393e-05	chr11	278365	285359	6995	+	HAVANA	gene	protein_coding	OTTHUMG00000119070.2	71	90	77	129	49	26	53	58	55	824	327	57	238	919	30	1039	53	70	52	70	136	51	14	1211	110	14	386	158	2201	1653	24	188	36
ENSG00000162409.9	PRKAA2	707.827	-1.91826	0.385428	-4.97697	6.4587e-07	3.02016e-06	chr1	56645322	56715335	70014	+	HAVANA	gene	protein_coding	OTTHUMG00000008282.2	522	30	1700	116	5069	1441	52	169	516	4	1704	27	4634	1099	124	90	493	693	615	90	312	1621	9	234	586	4688	271	243	70	615	1322	87	8
ENSG00000100889.10	PCK2	3100.85	-1.93397	0.190238	-10.1661	2.81048e-24	2.265e-22	chr14	24094053	24110598	16546	+	HAVANA	gene	protein_coding	OTTHUMG00000028791.8	2392	2513	2452	1298	464	1138	2823	1842	5263	7284	5064	2157	694	2700	6974	5932	2689	2462	1047	1933	1618	803	1834	3701	3171	265	2118	2031	7849	1859	804	1760	2625
ENSG00000185345.17	PARK2	198.396	-1.98189	0.229416	-8.63886	5.67743e-18	1.74182e-16	chr6	161347420	162727771	1380352	-	HAVANA	gene	protein_coding	OTTHUMG00000015970.4	299	82	333	59	1188	217	77	120	96	69	76	189	964	135	56	308	267	69	309	101	321	589	94	122	199	931	260	190	118	79	248	249	43
ENSG00000213760.9	ATP6V1G2	47.6727	-2.04574	0.249505	-8.19922	2.41957e-16	5.57609e-15	chr6	31544462	31548427	3966	-	HAVANA	gene	protein_coding	OTTHUMG00000166618.1	96	12	46	8	92	52	23	81	41	14	17	20	104	31	25	61	23	20	107	19	20	124	3	5	33	115	79	26	21	14	44	33	15
ENSG00000137857.16	DUOX1	1892.66	-2.0958	0.342319	-6.12237	9.21935e-10	6.99737e-09	chr15	45129933	45165576	35644	+	HAVANA	gene	protein_coding	OTTHUMG00000171987.3	190	468	458	1147	262	1862	2011	85	1546	4884	2880	3383	226	251	170	652	198	3405	599	259	128	1778	385	694	2199	186	1170	520	1041	180	420	409	98
ENSG00000197561.5	ELANE	14.372	-2.1036	0.319495	-6.58413	4.57542e-11	4.37383e-10	chr19	851014	856247	5234	+	HAVANA	gene	protein_coding	OTTHUMG00000181839.4	48	14	10	9	14	16	7	20	8	1	26	5	28	6	2	3	16	61	74	4	7	42	0	8	25	22	30	8	1	5	21	13	9
ENSG00000152208.10	GRID2	29.4139	-2.11457	0.410863	-5.14666	2.65164e-07	1.32514e-06	chr4	92303622	93774556	1470935	+	HAVANA	gene	protein_coding	OTTHUMG00000130975.5	12	15	10	6	150	46	2	0	27	11	93	4	22	2	1	106	31	2	19	6	3	182	15	102	35	11	21	6	3	10	2	43	3
ENSG00000158458.18	NRG2	95.5854	-2.13989	0.302596	-7.07177	1.52968e-12	1.85403e-11	chr5	139846779	140043299	196521	-	HAVANA	gene	protein_coding	OTTHUMG00000129241.6	134	21	75	26	590	157	20	85	194	5	39	12	397	17	19	16	48	38	141	10	68	181	4	14	75	293	60	62	37	13	94	42	21
ENSG00000151632.15	AKR1C2	1840.73	-2.15647	0.41078	-5.24969	1.52358e-07	7.91444e-07	chr10	4922564	5135226	212663	-	HAVANA	gene	protein_coding	OTTHUMG00000017584.3	212	3197	344	1239	261	242	160	291	2946	207	707	261	153	338	45286	82	129	6989	697	1572	30	2423	296	2329	88	91	2527	2465	492	370	112	1222	97
ENSG00000179593.14	ALOX15B	288.743	-2.17288	0.343547	-6.32485	2.53485e-10	2.12973e-09	chr17	8039017	8049134	10118	+	HAVANA	gene	protein_coding	OTTHUMG00000108181.3	95	37	160	76	55	48	205	246	47	11	119	23	212	23	20	368	722	120	80	40	726	250	5	18	93	92	299	773	78	216	42	308	57
ENSG00000187134.11	AKR1C1	2470.43	-2.23039	0.326124	-6.83909	7.96968e-12	8.56512e-11	chr10	4963253	5107522	144270	+	HAVANA	gene	protein_coding	OTTHUMG00000017580.2	1548	2848	1242	4349	3793	820	347	429	3212	457	334	763	843	202	5303	3214	275	5761	1617	2460	352	4259	5800	4096	597	589	3650	5342	6790	865	310	844	438
ENSG00000206172.7	HBA1	193.485	-2.52706	0.354924	-7.12001	1.07921e-12	1.33777e-11	chr16	176680	177522	843	+	HAVANA	gene	protein_coding	OTTHUMG00000060138.3	150	25	4	77	127	195	36	120	101	92	266	5	104	4	400	18	15	2658	92	300	3	851	11	1266	50	13	3	19	31	0	266	26	222
ENSG00000147697.7	GSDMC	135.063	-2.72593	0.404384	-6.74095	1.5735e-11	1.60831e-10	chr8	129748196	129786888	38693	-	HAVANA	gene	protein_coding	OTTHUMG00000164851.1	4	80	11	3	14	17	95	24	19	29	18	62	24	14	19	68	32	87	41	53	42	0	18	11	38	16	24	59	10	46	9	28	57
ENSG00000073282.11	TP63	660.954	-2.75629	0.489663	-5.62896	1.81297e-08	1.09666e-07	chr3	189631416	189897279	265864	+	HAVANA	gene	protein_coding	OTTHUMG00000156313.1	40	13	129	20	94	50	63	57	89	9	135	115	171	135	17	377	46	31	151	34	115	9	4	17	193	73	61	153	13	50	68	51	5
ENSG00000152137.5	HSPB8	3546.96	-2.77642	0.352783	-7.87004	3.54523e-15	6.80456e-14	chr12	119178642	119221131	42490	+	HAVANA	gene	protein_coding	OTTHUMG00000168932.2	6868	309	3440	388	42764	422	1341	1220	670	231	1028	298	20807	348	2055	642	2994	792	5000	609	1891	10952	95	483	2863	26954	1716	1610	251	687	9893	1057	1883
ENSG00000171819.4	ANGPTL7	82.3838	-2.77928	0.363522	-7.64543	2.08249e-14	3.46229e-13	chr1	11189341	11195981	6641	+	HAVANA	gene	protein_coding	OTTHUMG00000002002.3	381	13	89	9	660	7	31	269	6	9	36	10	265	41	57	39	66	44	133	11	73	267	3	6	43	664	34	29	17	13	49	29	5
ENSG00000167676.3	PLIN4	2573.3	-2.80949	0.439142	-6.39767	1.57765e-10	1.3725e-09	chr19	4502192	4517704	15513	-	HAVANA	gene	protein_coding	OTTHUMG00000167571.1	6681	587	4906	179	18754	69	93	1859	230	13	208	232	20800	192	1119	219	1536	555	2895	153	1700	5591	347	103	2502	16228	475	326	53	289	6222	121	94
ENSG00000165553.4	NGB	20.2013	-3.26646	0.692226	-4.71877	2.3727e-06	9.96532e-06	chr14	77265483	77271312	5830	-	HAVANA	gene	protein_coding	OTTHUMG00000171558.1	43	1	4	0	51	2	0	0	4	0	11	2	94	19	1	1	3	1	34	0	1	58	0	0	0	59	1	0	3	0	2	1	0
ENSG00000108839.10	ALOX12	396.884	-3.93219	0.284114	-13.8402	1.45886e-43	2.04605e-40	chr17	6996065	7010736	14672	+	HAVANA	gene	protein_coding	OTTHUMG00000102088.4	87	97	117	35	134	98	178	56	64	88	847	220	147	130	43	83	99	80	193	64	230	60	92	37	117	92	142	260	220	67	31	98	69
[truncated: 374 more columns]

## Sheet: S4
Table S4. Intermolecular co-expression relationship details.
lncRNA_id	gene_names	R2_value	P_value
ENSG00000278912.1	ALB	0.997866	0
ENSG00000223486.1	ELANE	0.952113	1.55e-210
ENSG00000255165.1	ALOX15	0.935769	1.92e-185
ENSG00000263711.4	PLIN4	0.934942	2.35e-184
ENSG00000230401.1	ALB	0.929431	1.88e-177
ENSG00000262558.1	ALOX12	0.928937	7.32e-177
ENSG00000231574.4	ALOX15	0.927119	1.01e-174
ENSG00000247416.2	ALOX15	0.926912	1.75e-174
ENSG00000225146.1	ALOX12	0.926262	9.85e-174
ENSG00000230084.4	ZEB1	0.925775	3.55e-173
ENSG00000260976.1	ALOX12	0.924712	5.66e-172
ENSG00000255080.1	ALOX12	0.918816	1.31e-165
ENSG00000231196.3	TP63	0.917697	1.86e-164
ENSG00000215162.1	ALOX12	0.917483	3.08e-164
ENSG00000255348.1	PLIN4	0.916733	1.78e-163
ENSG00000250899.3	ALOX12	0.915684	2.01e-162
ENSG00000260051.1	ZEB1	0.908999	5.12e-156
ENSG00000244342.4	ZEB1	0.908948	5.7e-156
ENSG00000231976.6	ALOX12	0.907722	7.53e-155
ENSG00000226601.1	ZEB1	0.903796	2.3e-151
ENSG00000268812.3	ALOX12	0.903707	2.74e-151
ENSG00000246334.2	PCK2	0.901807	1.17e-149
ENSG00000231023.5	ALOX12	0.901541	1.98e-149
ENSG00000236990.1	ZEB1	0.900908	6.77e-149
ENSG00000263711.4	PARK2	0.900589	1.25e-148
ENSG00000274818.1	ALOX12	0.898367	8.72e-147
ENSG00000255348.1	PARK2	0.896465	3.05e-145
ENSG00000270403.1	PCK2	0.895386	2.22e-144
ENSG00000267506.4	ALB	0.894944	4.98e-144
ENSG00000265246.1	ZEB1	0.891765	1.49e-141
ENSG00000226032.1	ALOX15	0.89175	1.53e-141
ENSG00000244468.1	PARK2	0.890909	6.69e-141
ENSG00000233800.3	PARK2	0.889878	4.03e-140
ENSG00000244468.1	HSPB8	0.88926	1.17e-139
ENSG00000232774.6	ZEB1	0.887666	1.79e-138
ENSG00000240596.1	ZEB1	0.887578	2.08e-138
ENSG00000240596.1	PLIN4	0.886554	1.17e-137
ENSG00000233800.3	PLIN4	0.886182	2.18e-137
ENSG00000241111.1	ZEB1	0.885781	4.26e-137
ENSG00000261334.1	HSPB8	0.884481	3.67e-136
ENSG00000255348.1	ANGPTL7	0.884101	6.86e-136
ENSG00000240596.1	PARK2	0.882964	4.39e-135
ENSG00000273786.1	PLIN4	0.882866	5.14e-135
ENSG00000232046.5	ALOX12	0.881326	6.15e-134
ENSG00000253433.1	ALOX12	0.879749	7.53e-133
ENSG00000261334.1	ANGPTL7	0.879398	1.31e-132
ENSG00000231476.1	PCK2	0.87847	5.6e-132
ENSG00000261334.1	PLIN4	0.87787	1.42e-131
ENSG00000226601.1	PLIN4	0.877863	1.44e-131
ENSG00000233800.3	ANGPTL7	0.877022	5.27e-131
ENSG00000273367.1	ZEB1	0.875974	2.63e-130
ENSG00000253877.4	PARK2	0.875837	3.24e-130
ENSG00000268845.1	PARK2	0.875231	8.14e-130
ENSG00000244342.4	DLC1	0.874505	2.44e-129
ENSG00000269356.1	ALOX12	0.874047	4.86e-129
ENSG00000223829.4	ALOX12	0.87402	5.06e-129
ENSG00000259082.1	ZEB1	0.873754	7.54e-129
ENSG00000261334.1	PARK2	0.872134	8.38e-128
ENSG00000225140.1	PARK2	0.870781	6.11e-127
ENSG00000225140.1	PLIN4	0.870475	9.55e-127
ENSG00000263711.4	HSPB8	0.870444	9.98e-127
ENSG00000250899.3	ALOX15B	0.869864	2.32e-126
ENSG00000238107.1	ZEB1	0.869553	3.63e-126
ENSG00000244468.1	PLIN4	0.868901	9.3e-126
ENSG00000261135.1	PLIN4	0.868661	1.31e-125
ENSG00000226601.1	PARK2	0.86836	2.02e-125
ENSG00000241111.1	PLIN4	0.868256	2.35e-125
ENSG00000268845.1	ANGPTL7	0.868037	3.21e-125
ENSG00000260686.1	ZEB1	0.867761	4.75e-125
ENSG00000228322.1	ANGPTL7	0.867394	8.01e-125
ENSG00000235020.3	ALOX12	0.866854	1.72e-124
ENSG00000146521.8	ZEB1	0.866074	5.17e-124
ENSG00000280444.1	ALOX12	0.865309	1.51e-123
ENSG00000271151.1	PARK2	0.864582	4.15e-123
ENSG00000278913.1	ZEB1	0.8641	8.09e-123
ENSG00000263711.4	ANGPTL7	0.86381	1.21e-122
ENSG00000236990.1	PLIN4	0.863637	1.53e-122
ENSG00000273786.1	ANGPTL7	0.862876	4.36e-122
ENSG00000231599.1	TP63	0.862301	9.56e-122
ENSG00000251072.2	ZEB1	0.862228	1.06e-121
ENSG00000260051.1	PARK2	0.861718	2.11e-121
ENSG00000274001.1	PLIN4	0.86121	4.2e-121
ENSG00000261135.1	ZEB1	0.861158	4.51e-121
ENSG00000236990.1	PARK2	0.860365	1.31e-120
ENSG00000253877.4	PLIN4	0.860009	2.12e-120
ENSG00000248676.1	ZEB1	0.859409	4.71e-120
ENSG00000278913.1	PARK2	0.859202	6.21e-120
ENSG00000228742.8	ZEB1	0.859147	6.68e-120
ENSG00000278909.1	ALOX12	0.859113	6.99e-120
ENSG00000268845.1	HSPB8	0.859099	7.12e-120
ENSG00000253877.4	ANGPTL7	0.85852	1.53e-119
ENSG00000249641.2	ZEB1	0.857826	3.83e-119
ENSG00000240596.1	ANGPTL7	0.857772	4.12e-119
ENSG00000281383.1	PARK2	0.857644	4.88e-119
ENSG00000271151.1	HSPB8	0.856652	1.79e-118
ENSG00000281383.1	PLIN4	0.856645	1.8e-118
ENSG00000273786.1	PARK2	0.855843	5.12e-118
ENSG00000274818.1	ALOX15B	0.854696	2.25e-117
ENSG00000255348.1	ZEB1	0.854099	4.84e-117
ENSG00000248676.1	HSPB8	0.854042	5.2e-117
ENSG00000230084.4	PARK2	0.853432	1.13e-116
ENSG00000234756.1	ALOX12	0.852722	2.79e-116
ENSG00000260051.1	ANGPTL7	0.852486	3.77e-116
ENSG00000231013.1	ALOX12	0.851969	7.23e-116
ENSG00000214039.7	PLIN4	0.851785	9.12e-116
ENSG00000244468.1	ZEB1	0.851784	9.13e-116
ENSG00000226240.1	PARK2	0.851723	9.86e-116
ENSG00000225180.5	ANGPTL7	0.851331	1.61e-115
ENSG00000253505.1	PARK2	0.850704	3.53e-115
ENSG00000257004.1	GSDMC	0.849652	1.31e-114
ENSG00000214039.7	PARK2	0.849513	1.55e-114
ENSG00000241111.1	PARK2	0.849425	1.73e-114
ENSG00000279756.1	NGB	0.848708	4.19e-114
ENSG00000257894.2	ALOX12	0.848637	4.58e-114
ENSG00000228630.4	HSPB8	0.847958	1.05e-113
ENSG00000233800.3	ZEB1	0.847765	1.33e-113
ENSG00000253877.4	HSPB8	0.847623	1.58e-113
ENSG00000257004.1	ALOX12	0.846991	3.42e-113
ENSG00000248676.1	PARK2	0.846837	4.12e-113
ENSG00000227544.7	PLIN4	0.84474	5.15e-112
ENSG00000233800.3	HSPB8	0.844526	6.66e-112
ENSG00000224478.1	PARK2	0.844346	8.25e-112
ENSG00000260877.1	PLIN4	0.844031	1.2e-111
ENSG00000281383.1	ANGPTL7	0.842266	9.68e-111
ENSG00000232046.5	DUOX1	0.841717	1.84e-110
ENSG00000225140.1	ANGPTL7	0.84166	1.97e-110
ENSG00000240790.1	PLIN4	0.841101	3.79e-110
ENSG00000230061.2	PLIN4	0.841019	4.17e-110
ENSG00000246375.2	PARK2	0.841005	4.23e-110
ENSG00000228322.1	PLIN4	0.84062	6.62e-110
ENSG00000229236.1	PLIN4	0.840292	9.69e-110
ENSG00000274818.1	DUOX1	0.840157	1.13e-109
ENSG00000249923.1	PCK2	0.840042	1.29e-109
ENSG00000255226.1	ALOX12	0.839753	1.81e-109
ENSG00000257004.1	DUOX1	0.83946	2.54e-109
ENSG00000240790.1	PARK2	0.83936	2.84e-109
ENSG00000257004.1	TP63	0.839228	3.31e-109
ENSG00000241767.2	ALB	0.838758	5.68e-109
ENSG00000240790.1	ANGPTL7	0.838738	5.81e-109
ENSG00000233379.1	PRKAA2	0.838227	1.04e-108
ENSG00000263680.2	NGB	0.838203	1.07e-108
ENSG00000255348.1	HSPB8	0.837754	1.79e-108
ENSG00000259082.1	PLIN4	0.837441	2.56e-108
ENSG00000231422.2	PARK2	0.836788	5.36e-108
ENSG00000224478.1	PLIN4	0.836369	8.61e-108
ENSG00000243766.6	PLIN4	0.836323	9.07e-108
ENSG00000228322.1	ZEB1	0.836273	9.59e-108
ENSG00000171671.6	NGB	0.836109	1.15e-107
ENSG00000226240.1	PLIN4	0.836109	1.15e-107
ENSG00000274818.1	GSDMC	0.835798	1.64e-107
ENSG00000268845.1	PLIN4	0.835518	2.24e-107
ENSG00000281383.1	HSPB8	0.835516	2.25e-107
ENSG00000251072.2	HSPB8	0.835484	2.33e-107
ENSG00000225180.5	PLIN4	0.835328	2.77e-107
ENSG00000257496.1	PARK2	0.835261	2.99e-107
ENSG00000233379.1	PARK2	0.834856	4.71e-107
ENSG00000259347.4	PARK2	0.834725	5.44e-107
ENSG00000228630.4	PLIN4	0.834093	1.1e-106
ENSG00000214039.7	ZEB1	0.833873	1.4e-106
ENSG00000256288.1	PARK2	0.833692	1.72e-106
ENSG00000227544.7	ZEB1	0.832968	3.83e-106
ENSG00000230084.4	PLIN4	0.832811	4.55e-106
ENSG00000226819.1	PARK2	0.832793	4.64e-106
ENSG00000232774.6	PARK2	0.832702	5.13e-106
ENSG00000259347.4	ANGPTL7	0.832542	6.12e-106
ENSG00000231599.1	ALOX12	0.831949	1.17e-105
ENSG00000232046.5	GSDMC	0.831326	2.32e-105
ENSG00000273367.1	PLIN4	0.83123	2.57e-105
ENSG00000232774.6	ANGPTL7	0.830934	3.55e-105
ENSG00000244468.1	ANGPTL7	0.830536	5.48e-105
ENSG00000279482.1	PARK2	0.830237	7.57e-105
ENSG00000256288.1	HSPB8	0.830234	7.6e-105
ENSG00000229236.1	PARK2	0.830234	7.6e-105
ENSG00000251072.2	PLIN4	0.830231	7.62e-105
ENSG00000228322.1	PARK2	0.830187	8e-105
ENSG00000205300.3	PARK2	0.829833	1.17e-104
ENSG00000226819.1	PLIN4	0.829599	1.51e-104
ENSG00000225140.1	HSPB8	0.829505	1.67e-104
ENSG00000228630.4	PARK2	0.829474	1.73e-104
ENSG00000259834.1	ZEB1	0.829463	1.75e-104
ENSG00000257496.1	PLIN4	0.829463	1.75e-104
ENSG00000228630.4	ZEB1	0.828992	2.9e-104
ENSG00000230061.2	PARK2	0.828733	3.83e-104
ENSG00000263711.4	ZEB1	0.828459	5.14e-104
ENSG00000214039.7	ANGPTL7	0.828277	6.24e-104
ENSG00000260877.1	PARK2	0.828152	7.14e-104
ENSG00000260051.1	PLIN4	0.828039	8.05e-104
ENSG00000273786.1	ZEB1	0.827241	1.89e-103
ENSG00000251171.1	ZEB1	0.827111	2.16e-103
ENSG00000259347.4	PLIN4	0.82703	2.36e-103
ENSG00000248676.1	PLIN4	0.826854	2.84e-103
ENSG00000230084.4	HSPB8	0.82684	2.88e-103
ENSG00000230084.4	DLC1	0.826782	3.07e-103
ENSG00000233379.1	PLIN4	0.826641	3.56e-103
ENSG00000237400.1	PARK2	0.826502	4.12e-103
ENSG00000267414.1	PARK2	0.826179	5.8e-103
ENSG00000259082.1	PARK2	0.825668	9.94e-103
ENSG00000268845.1	ZEB1	0.825349	1.39e-102
ENSG00000233379.1	HSPB8	0.825072	1.86e-102
ENSG00000231599.1	DUOX1	0.824792	2.49e-102
ENSG00000260686.1	PARK2	0.824707	2.72e-102
ENSG00000249706.1	ZEB1	0.824523	3.3e-102
ENSG00000266222.1	ZEB1	0.824069	5.3e-102
ENSG00000232774.6	PLIN4	0.823703	7.75e-102
ENSG00000261135.1	PARK2	0.82243	2.89e-101
ENSG00000230061.2	ZEB1	0.82239	3.02e-101
ENSG00000226601.1	HSPB8	0.822364	3.1e-101
ENSG00000231023.5	ALOX15B	0.82225	3.48e-101
ENSG00000265246.1	HSPB8	0.822076	4.17e-101
ENSG00000248790.1	ZEB1	0.821995	4.53e-101
ENSG00000260051.1	HSPB8	0.821244	9.78e-101
ENSG00000265246.1	PARK2	0.820701	1.7e-100
ENSG00000214039.7	HSPB8	0.820463	2.17e-100
ENSG00000237400.1	PLIN4	0.819843	4.07e-100
ENSG00000228742.8	PARK2	0.818625	1.39e-99
ENSG00000255226.1	ALOX15B	0.818355	1.83e-99
ENSG00000221819.5	PLIN4	0.818323	1.89e-99
ENSG00000226819.1	ANGPTL7	0.818146	2.26e-99
ENSG00000263884.1	ZEB1	0.817849	3.04e-99
ENSG00000254869.1	PARK2	0.817736	3.4e-99
ENSG00000260877.1	ANGPTL7	0.817692	3.55e-99
ENSG00000260686.1	HSPB8	0.817613	3.85e-99
ENSG00000254042.1	ZEB1	0.817528	4.19e-99
ENSG00000254338.1	PARK2	0.817225	5.67e-99
ENSG00000250509.1	ZEB1	0.817206	5.78e-99
ENSG00000205300.3	ZEB1	0.816997	7.11e-99
ENSG00000271151.1	ANGPTL7	0.816766	8.96e-99
ENSG00000273367.1	PARK2	0.816548	1.11e-98
ENSG00000233379.1	ANGPTL7	0.816429	1.25e-98
ENSG00000274877.1	ZEB1	0.816336	1.37e-98
ENSG00000228742.8	PLIN4	0.815966	1.98e-98
ENSG00000233288.1	ANGPTL7	0.81588	2.16e-98
ENSG00000224478.1	ZEB1	0.815879	2.16e-98
ENSG00000274001.1	ZEB1	0.815615	2.8e-98
ENSG00000146521.8	PARK2	0.815388	3.51e-98
ENSG00000225180.5	PARK2	0.815147	4.45e-98
ENSG00000275830.1	PARK2	0.814288	1.03e-97
ENSG00000274001.1	PARK2	0.813853	1.58e-97
ENSG00000230084.4	ANGPTL7	0.81378	1.7e-97
ENSG00000279482.1	ANGPTL7	0.813681	1.87e-97
ENSG00000226601.1	ANGPTL7	0.813533	2.16e-97
ENSG00000228444.2	ZEB1	0.813427	2.4e-97
ENSG00000225140.1	ZEB1	0.813386	2.5e-97
ENSG00000226819.1	HSPB8	0.813115	3.25e-97
ENSG00000241111.1	HSPB8	0.813059	3.44e-97
ENSG00000267414.1	ZEB1	0.812901	4.01e-97
ENSG00000221819.5	PARK2	0.812521	5.79e-97
ENSG00000261135.1	ANGPTL7	0.812247	7.55e-97
ENSG00000232519.2	PLIN4	0.812072	8.95e-97
ENSG00000227544.7	PARK2	0.812049	9.15e-97
ENSG00000226819.1	ZEB1	0.811993	9.66e-97
ENSG00000253877.4	ZEB1	0.811814	1.15e-96
ENSG00000251072.2	PARK2	0.811407	1.7e-96
ENSG00000240596.1	HSPB8	0.811325	1.84e-96
ENSG00000231196.3	ALOX15B	0.810761	3.16e-96
ENSG00000237400.1	ANGPTL7	0.810675	3.43e-96
ENSG00000229236.1	ANGPTL7	0.8102	5.41e-96
ENSG00000261123.1	ALOX15	0.809941	6.93e-96
ENSG00000259430.1	ZEB1	0.809894	7.25e-96
ENSG00000273786.1	HSPB8	0.809851	7.55e-96
ENSG00000254869.1	PLIN4	0.809599	9.61e-96
ENSG00000261373.1	ANGPTL7	0.808926	1.82e-95
ENSG00000233288.1	HSPB8	0.808817	2.02e-95
ENSG00000257052.1	ALOX12	0.808491	2.75e-95
ENSG00000238107.1	PARK2	0.80841	2.97e-95
ENSG00000244620.1	ZEB1	0.808137	3.85e-95
ENSG00000249706.1	PLIN4	0.808044	4.2e-95
ENSG00000236990.1	HSPB8	0.807792	5.33e-95
ENSG00000246375.2	ZEB1	0.807238	8.97e-95
ENSG00000240790.1	ZEB1	0.807198	9.32e-95
ENSG00000257004.1	ALOX15B	0.80719	9.39e-95
ENSG00000279368.1	ZEB1	0.807021	1.1e-94
ENSG00000235097.1	ZEB1	0.80691	1.22e-94
ENSG00000233379.1	ZEB1	0.806872	1.27e-94
ENSG00000262558.1	DUOX1	0.805016	7.14e-94
ENSG00000253433.1	DUOX1	0.804398	1.27e-93
ENSG00000241111.1	ANGPTL7	0.804033	1.77e-93
ENSG00000251171.1	PLIN4	0.803898	2.01e-93
ENSG00000246375.2	PLIN4	0.803897	2.01e-93
ENSG00000262714.1	PARK2	0.803732	2.34e-93
ENSG00000231013.1	ALOX15B	0.803606	2.63e-93
ENSG00000272247.1	ALOX12	0.803285	3.53e-93
ENSG00000236990.1	DLC1	0.803278	3.55e-93
ENSG00000275830.1	ZEB1	0.802638	6.39e-93
ENSG00000233288.1	PLIN4	0.802076	1.07e-92
ENSG00000231599.1	ALOX15B	0.801808	1.36e-92
ENSG00000259840.1	ZEB1	0.80149	1.82e-92
ENSG00000265246.1	PLIN4	0.800229	5.7e-92
ENSG00000225146.1	ALOX15B	0.800156	6.09e-92
ENSG00000225180.5	ZEB1	0.800139	6.18e-92
ENSG00000281406.1	ANGPTL7	0.800112	6.33e-92
ENSG00000281406.1	PARK2	0.799961	7.26e-92
ENSG00000255080.1	ATG9B	0.799914	7.57e-92
ENSG00000236658.1	ZEB1	0.799544	1.06e-91
ENSG00000228630.4	ANGPTL7	0.799461	1.14e-91
ENSG00000261334.1	ZEB1	0.799395	1.21e-91
ENSG00000238107.1	PLIN4	0.79934	1.27e-91
ENSG00000261373.1	HSPB8	0.799284	1.33e-91
ENSG00000232046.5	ALOX15B	0.799245	1.38e-91
ENSG00000234948.1	PLIN4	0.799194	1.45e-91
ENSG00000261373.1	PARK2	0.799162	1.49e-91
ENSG00000277837.1	ZEB1	0.798935	1.82e-91
ENSG00000266222.1	PARK2	0.798691	2.27e-91
ENSG00000232774.6	ATP6V1G2	0.798446	2.83e-91
ENSG00000251171.1	PARK2	0.798221	3.45e-91
ENSG00000231976.6	ATG9B	0.798022	4.13e-91
ENSG00000259347.4	HSPB8	0.797973	4.31e-91
ENSG00000259082.1	ANGPTL7	0.797948	4.41e-91
ENSG00000225146.1	GSDMC	0.797746	5.27e-91
ENSG00000279482.1	HSPB8	0.797375	7.33e-91
ENSG00000271151.1	ZEB1	0.797021	1e-90
ENSG00000279368.1	PARK2	0.796815	1.21e-90
ENSG00000274001.1	ANGPTL7	0.796794	1.23e-90
ENSG00000281406.1	CDO1	0.796262	1.96e-90
ENSG00000259347.4	ZEB1	0.796173	2.12e-90
ENSG00000253877.4	ATP6V1G2	0.795798	2.96e-90
ENSG00000250961.1	PARK2	0.795793	2.97e-90
ENSG00000226240.1	ANGPTL7	0.795567	3.62e-90
ENSG00000232519.2	ANGPTL7	0.795339	4.43e-90
ENSG00000244342.4	PARK2	0.795281	4.66e-90
ENSG00000223653.4	DUOX1	0.794758	7.36e-90
ENSG00000232774.6	DLC1	0.794601	8.45e-90
ENSG00000237571.1	ZEB1	0.794597	8.48e-90
ENSG00000226240.1	ZEB1	0.794579	8.61e-90
ENSG00000260877.1	ZEB1	0.794141	1.26e-89
ENSG00000245522.2	PLIN4	0.793858	1.62e-89
ENSG00000256288.1	ZEB1	0.793754	1.77e-89
ENSG00000254080.1	ZEB1	0.793642	1.95e-89
ENSG00000237571.1	PARK2	0.793631	1.97e-89
ENSG00000221819.5	ZEB1	0.793595	2.03e-89
ENSG00000262558.1	ALOX15B	0.793198	2.87e-89
ENSG00000271151.1	PLIN4	0.793011	3.37e-89
ENSG00000205300.3	ANGPTL7	0.792922	3.64e-89
ENSG00000186594.11	ZEB1	0.792694	4.44e-89
ENSG00000234756.1	ALOX15B	0.792569	4.94e-89
ENSG00000230500.1	PARK2	0.792386	5.79e-89
ENSG00000224855.4	PARK2	0.792274	6.38e-89
ENSG00000238107.1	ANGPTL7	0.792252	6.5e-89
ENSG00000146521.8	DLC1	0.79212	7.28e-89
ENSG00000230569.1	ZEB1	0.792109	7.35e-89
ENSG00000261373.1	ZEB1	0.791945	8.47e-89
ENSG00000259023.2	PARK2	0.791834	9.32e-89
ENSG00000260944.1	NOX4	0.791755	9.97e-89
ENSG00000263884.1	PLIN4	0.791414	1.34e-88
ENSG00000278913.1	PLIN4	0.791002	1.91e-88
ENSG00000236975.1	PARK2	0.790635	2.61e-88
ENSG00000243766.6	ANGPTL7	0.790351	3.32e-88
ENSG00000233288.1	PARK2	0.790141	3.98e-88
ENSG00000278909.1	DUOX1	0.789935	4.74e-88
ENSG00000280707.1	ALOX12	0.789676	5.91e-88
ENSG00000266222.1	PLIN4	0.789653	6.03e-88
ENSG00000231599.1	GSDMC	0.789415	7.38e-88
ENSG00000273367.1	DLC1	0.789232	8.62e-88
ENSG00000225180.5	HSPB8	0.78866	1.4e-87
ENSG00000260686.1	PLIN4	0.787999	2.45e-87
ENSG00000280444.1	ATG9B	0.787989	2.47e-87
ENSG00000240596.1	DLC1	0.787775	2.95e-87
ENSG00000258082.1	ALOX12	0.78777	2.97e-87
ENSG00000278913.1	ANGPTL7	0.787668	3.23e-87
ENSG00000221819.5	ANGPTL7	0.787657	3.26e-87
ENSG00000240596.1	ATP6V1G2	0.787526	3.64e-87
ENSG00000236990.1	ANGPTL7	0.78722	4.71e-87
ENSG00000246375.2	ANGPTL7	0.787054	5.42e-87
ENSG00000238107.1	HSPB8	0.786617	7.81e-87
ENSG00000235097.1	PLIN4	0.786233	1.08e-86
ENSG00000273009.1	PARK2	0.78606	1.24e-86
ENSG00000227544.7	ANGPTL7	0.785982	1.33e-86
ENSG00000267414.1	PLIN4	0.785954	1.36e-86
ENSG00000279482.1	ZEB1	0.785804	1.54e-86
ENSG00000274225.1	ZEB1	0.785358	2.23e-86
ENSG00000254869.1	ANGPTL7	0.78514	2.68e-86
ENSG00000249706.1	PARK2	0.785126	2.71e-86
ENSG00000205300.3	PLIN4	0.78494	3.16e-86
ENSG00000227857.2	DUOX1	0.784876	3.33e-86
ENSG00000229236.1	ZEB1	0.78485	3.4e-86
ENSG00000277453.1	ZEB1	0.784755	3.68e-86
ENSG00000203446.2	PARK2	0.784565	4.31e-86
ENSG00000226240.1	HSPB8	0.78433	5.24e-86
ENSG00000279482.1	PLIN4	0.784203	5.81e-86
ENSG00000275830.1	PLIN4	0.78415	6.07e-86
ENSG00000260029.2	PLIN4	0.784112	6.27e-86
ENSG00000251072.2	ANGPTL7	0.783968	7.06e-86
ENSG00000275812.1	ZFP36	0.783958	7.12e-86
ENSG00000254560.4	ALOX12	0.783944	7.2e-86
ENSG00000231883.1	HSPB8	0.783765	8.35e-86
ENSG00000237125.7	PLIN4	0.783734	8.56e-86
ENSG00000233894.1	ZEB1	0.783554	9.93e-86
ENSG00000227544.7	HSPB8	0.783533	1.01e-85
ENSG00000259834.1	HSPB8	0.783296	1.23e-85
ENSG00000231013.1	DUOX1	0.783069	1.48e-85
ENSG00000272247.1	ALOX15B	0.782981	1.59e-85
ENSG00000227857.2	ALOX12	0.782786	1.87e-85
ENSG00000240790.1	HSPB8	0.782773	1.89e-85
ENSG00000231422.2	PLIN4	0.782694	2.01e-85
ENSG00000260686.1	ANGPTL7	0.782454	2.45e-85
ENSG00000254080.1	PARK2	0.782405	2.55e-85
ENSG00000248676.1	ANGPTL7	0.782078	3.33e-85
ENSG00000260877.1	HSPB8	0.782055	3.39e-85
ENSG00000253433.1	GSDMC	0.78189	3.88e-85
ENSG00000250961.1	ZEB1	0.781799	4.18e-85
ENSG00000231013.1	GSDMC	0.78168	4.61e-85
ENSG00000228322.1	HSPB8	0.781395	5.81e-85
ENSG00000263711.4	PRKAA2	0.78112	7.27e-85
ENSG00000265246.1	ANGPTL7	0.781082	7.5e-85
ENSG00000223653.4	GSDMC	0.781008	7.96e-85
ENSG00000272727.1	PCK2	0.780539	1.17e-84
ENSG00000242759.5	DUOX1	0.780291	1.42e-84
ENSG00000270116.1	PCK2	0.780248	1.48e-84
ENSG00000257496.1	ZEB1	0.779929	1.91e-84
ENSG00000254338.1	ZEB1	0.779896	1.96e-84
ENSG00000233894.1	PARK2	0.779867	2.01e-84
ENSG00000281406.1	PLIN4	0.779695	2.31e-84
ENSG00000250961.1	PLIN4	0.779661	2.37e-84
ENSG00000205300.3	HSPB8	0.779424	2.87e-84
ENSG00000241111.1	PRKAA2	0.779073	3.8e-84
ENSG00000280087.1	ZEB1	0.779036	3.92e-84
ENSG00000261135.1	ATP6V1G2	0.778643	5.37e-84
ENSG00000255226.1	GSDMC	0.778528	5.89e-84
ENSG00000215162.1	DUOX1	0.778517	5.94e-84
ENSG00000234756.1	DUOX1	0.778472	6.16e-84
ENSG00000254338.1	ANGPTL7	0.777673	1.17e-83
ENSG00000259834.1	PARK2	0.777565	1.27e-83
ENSG00000227143.1	ALOX15	0.777463	1.38e-83
ENSG00000279368.1	ANGPTL7	0.777328	1.54e-83
ENSG00000225180.5	ATP6V1G2	0.777312	1.56e-83
ENSG00000270547.4	ZEB1	0.777064	1.9e-83
ENSG00000270547.4	PLIN4	0.776987	2.02e-83
ENSG00000242759.5	GSDMC	0.776761	2.41e-83
ENSG00000225656.1	ITPR1	0.776567	2.82e-83
ENSG00000269124.1	PARK2	0.776405	3.2e-83
ENSG00000268845.1	TXNIP	0.776148	3.92e-83
ENSG00000230061.2	ANGPTL7	0.776054	4.23e-83
ENSG00000203446.2	ZEB1	0.775779	5.25e-83
ENSG00000261135.1	DLC1	0.7756	6.05e-83
ENSG00000228444.2	PARK2	0.77557	6.2e-83
ENSG00000228742.8	ANGPTL7	0.775483	6.64e-83
ENSG00000231422.2	HSPB8	0.775369	7.27e-83
ENSG00000254275.5	NGB	0.775216	8.2e-83
ENSG00000262714.1	ZEB1	0.775184	8.41e-83
ENSG00000260976.1	ALOX15B	0.775115	8.88e-83
ENSG00000226601.1	PRKAA2	0.775061	9.26e-83
ENSG00000230061.2	HSPB8	0.774961	1e-82
ENSG00000237400.1	TXNIP	0.774894	1.06e-82
ENSG00000281406.1	HSPB8	0.774861	1.08e-82
ENSG00000262558.1	GSDMC	0.774833	1.11e-82
ENSG00000232519.2	PARK2	0.774819	1.12e-82
ENSG00000227218.6	PARK2	0.774489	1.45e-82
ENSG00000231976.6	DUOX1	0.774323	1.65e-82
ENSG00000235020.3	ATG9B	0.774319	1.66e-82
ENSG00000243766.6	PARK2	0.774228	1.78e-82
ENSG00000259023.2	PLIN4	0.774133	1.92e-82
ENSG00000278913.1	HSPB8	0.774124	1.93e-82
ENSG00000278909.1	ATG9B	0.773976	2.17e-82
ENSG00000257496.1	HSPB8	0.773859	2.38e-82
ENSG00000235097.1	PARK2	0.77381	2.47e-82
ENSG00000263520.1	PARK2	0.773637	2.83e-82
ENSG00000223653.4	ALOX12	0.773418	3.36e-82
ENSG00000267414.1	HSPB8	0.773101	4.3e-82
ENSG00000253505.1	ZEB1	0.773049	4.48e-82
ENSG00000228509.4	HSPB8	0.773045	4.49e-82
ENSG00000272524.1	ZEB1	0.772949	4.84e-82
ENSG00000223525.1	IFNG	0.772808	5.4e-82
ENSG00000233379.1	ATP6V1G2	0.772716	5.81e-82
ENSG00000237400.1	DLC1	0.772314	7.94e-82
ENSG00000271151.1	ITPR1	0.772231	8.46e-82
ENSG00000261334.1	ATP6V1G2	0.77214	9.08e-82
ENSG00000226819.1	ATP6V1G2	0.771969	1.04e-81
ENSG00000248846.2	DUOX1	0.771951	1.05e-81
ENSG00000224855.4	ITPR1	0.771948	1.05e-81
ENSG00000259082.1	HSPB8	0.77183	1.16e-81
ENSG00000263520.1	PLIN4	0.771747	1.23e-81
ENSG00000253433.1	ALOX15B	0.771675	1.3e-81
ENSG00000262052.1	ZEB1	0.771353	1.67e-81
ENSG00000281383.1	ZEB1	0.771247	1.81e-81
ENSG00000278913.1	DLC1	0.771236	1.83e-81
ENSG00000250899.3	GSDMC	0.771187	1.9e-81
ENSG00000275812.1	DUSP1	0.771034	2.14e-81
ENSG00000278909.1	ALOX15B	0.77094	2.3e-81
ENSG00000231196.3	ALOX12	0.770896	2.38e-81
ENSG00000280707.1	GSDMC	0.770625	2.93e-81
ENSG00000230061.2	PRKAA2	0.770311	3.73e-81
ENSG00000260051.1	DLC1	0.770069	4.49e-81
ENSG00000270547.4	PARK2	0.770004	4.72e-81
ENSG00000271151.1	TXNIP	0.769862	5.26e-81
ENSG00000266278.1	ZEB1	0.769795	5.54e-81
ENSG00000254869.1	HSPB8	0.769553	6.67e-81
ENSG00000279582.1	PCK2	0.769464	7.14e-81
ENSG00000259347.4	ATP6V1G2	0.769436	7.29e-81
ENSG00000256343.6	CDO1	0.769236	8.5e-81
ENSG00000243766.6	ZEB1	0.768912	1.09e-80
ENSG00000225146.1	DUOX1	0.768911	1.09e-80
ENSG00000254869.1	ZEB1	0.768742	1.24e-80
ENSG00000269745.1	PRKAA2	0.768516	1.47e-80
ENSG00000274225.1	PLIN4	0.768224	1.84e-80
ENSG00000248458.2	PARK2	0.768167	1.92e-80
ENSG00000237400.1	ZEB1	0.767999	2.18e-80
ENSG00000230500.1	ZEB1	0.767998	2.18e-80
ENSG00000231896.1	ANGPTL7	0.767638	2.87e-80
ENSG00000236030.1	ALOX15	0.767554	3.06e-80
ENSG00000262714.1	PLIN4	0.767521	3.13e-80
ENSG00000263520.1	ANGPTL7	0.76745	3.31e-80
ENSG00000257496.1	ANGPTL7	0.767403	3.43e-80
ENSG00000232519.2	HSPB8	0.767281	3.76e-80
ENSG00000228742.8	HSPB8	0.767065	4.43e-80
ENSG00000275285.1	PLIN4	0.767022	4.57e-80
ENSG00000254080.1	PLIN4	0.76699	4.69e-80
ENSG00000244342.4	ITPR1	0.766712	5.78e-80
ENSG00000231023.5	GSDMC	0.766671	5.96e-80
ENSG00000259430.1	HSPB8	0.766653	6.04e-80
ENSG00000253983.2	HSPB8	0.766249	8.19e-80
ENSG00000269745.1	PARK2	0.765684	1.25e-79
ENSG00000230569.1	DLC1	0.765286	1.69e-79
ENSG00000275285.1	PARK2	0.765126	1.9e-79
ENSG00000267201.1	ALOX12	0.764979	2.13e-79
ENSG00000230500.1	ATP6V1G2	0.764929	2.21e-79
ENSG00000278909.1	GSDMC	0.764829	2.38e-79
ENSG00000269124.1	HSPB8	0.764813	2.41e-79
ENSG00000215162.1	GSDMC	0.764615	2.79e-79
ENSG00000245522.2	ANGPTL7	0.764004	4.4e-79
ENSG00000257654.1	PLIN4	0.763762	5.27e-79
ENSG00000263884.1	PARK2	0.763378	7.01e-79
ENSG00000221819.5	ATP6V1G2	0.763365	7.08e-79
ENSG00000249706.1	ANGPTL7	0.763347	7.17e-79
ENSG00000269745.1	PLIN4	0.76334	7.21e-79
ENSG00000260029.2	PARK2	0.762997	9.3e-79
ENSG00000236658.1	ANGPTL7	0.762785	1.09e-78
ENSG00000231896.1	HSPB8	0.762715	1.15e-78
ENSG00000233800.3	ATP6V1G2	0.762703	1.16e-78
ENSG00000279104.1	ZEB1	0.762615	1.23e-78
ENSG00000233068.2	ALOX12	0.762549	1.29e-78
ENSG00000234948.1	PARK2	0.762374	1.47e-78
ENSG00000279499.1	ZEB1	0.762327	1.53e-78
ENSG00000244342.4	PLIN4	0.762256	1.61e-78
ENSG00000280707.1	DUOX1	0.76223	1.64e-78
ENSG00000269186.1	HSPB8	0.762176	1.71e-78
ENSG00000236499.2	ZEB1	0.762144	1.75e-78
ENSG00000237125.7	PARK2	0.761848	2.17e-78
ENSG00000216560.4	ZEB1	0.761725	2.38e-78
ENSG00000228741.2	HSPB8	0.761686	2.45e-78
ENSG00000261135.1	HSPB8	0.761535	2.73e-78
ENSG00000261296.1	ALOX15	0.761482	2.84e-78
ENSG00000228630.4	ATP6V1G2	0.761437	2.94e-78
ENSG00000267940.1	ZEB1	0.761142	3.65e-78
ENSG00000231703.2	ZEB1	0.761115	3.72e-78
ENSG00000279907.1	ALOX12	0.760912	4.32e-78
ENSG00000223829.4	ATG9B	0.760659	5.2e-78
ENSG00000231703.2	PARK2	0.760541	5.67e-78
ENSG00000256288.1	ITPR1	0.760326	6.64e-78
ENSG00000244342.4	ANGPTL7	0.760315	6.69e-78
ENSG00000231422.2	ANGPTL7	0.76027	6.91e-78
ENSG00000274001.1	HSPB8	0.76016	7.5e-78
ENSG00000224478.1	HSPB8	0.759497	1.22e-77
ENSG00000248356.1	PARK2	0.759439	1.27e-77
ENSG00000259023.2	ANGPTL7	0.759255	1.45e-77
ENSG00000259082.1	DLC1	0.758897	1.88e-77
ENSG00000251171.1	ANGPTL7	0.758848	1.95e-77
ENSG00000279866.1	HSPB8	0.758421	2.66e-77
ENSG00000253505.1	PLIN4	0.758354	2.79e-77
ENSG00000214039.7	PRKAA2	0.758283	2.93e-77
ENSG00000228630.4	PRKAA2	0.758192	3.13e-77
ENSG00000234948.1	ANGPTL7	0.758072	3.42e-77
ENSG00000280305.1	PCK2	0.757993	3.62e-77
ENSG00000226601.1	DLC1	0.756763	8.78e-77
ENSG00000259840.1	PARK2	0.756422	1.12e-76
ENSG00000215162.1	ATG9B	0.756373	1.16e-76
ENSG00000274877.1	PARK2	0.756326	1.2e-76
ENSG00000146521.8	ANGPTL7	0.756242	1.28e-76
ENSG00000236394.2	ALOX12	0.756226	1.29e-76
ENSG00000228444.2	PLIN4	0.756145	1.37e-76
ENSG00000272524.1	PARK2	0.756103	1.41e-76
ENSG00000260686.1	ATP6V1G2	0.756021	1.5e-76
ENSG00000273786.1	ATP6V1G2	0.756015	1.5e-76
ENSG00000273367.1	HSPB8	0.755959	1.56e-76
ENSG00000281383.1	TXNIP	0.755832	1.71e-76
ENSG00000248356.1	ZEB1	0.755756	1.81e-76
ENSG00000227544.7	PRKAA2	0.755438	2.27e-76
ENSG00000236519.1	ZEB1	0.755418	2.3e-76
ENSG00000253168.1	PCK2	0.755341	2.43e-76
ENSG00000215162.1	ALOX15B	0.755233	2.63e-76
ENSG00000270547.4	ANGPTL7	0.755232	2.63e-76
ENSG00000233800.3	DLC1	0.754909	3.31e-76
ENSG00000243766.6	ATP6V1G2	0.754787	3.61e-76
ENSG00000281406.1	TXNIP	0.754697	3.85e-76
ENSG00000269745.1	ANGPTL7	0.75441	4.72e-76
ENSG00000268845.1	ATP6V1G2	0.754398	4.76e-76
ENSG00000235357.1	NGB	0.754241	5.32e-76
ENSG00000259840.1	PLIN4	0.754117	5.81e-76
ENSG00000250899.3	DUOX1	0.75403	6.18e-76
ENSG00000255348.1	ATP6V1G2	0.753992	6.35e-76
ENSG00000255318.1	PLIN4	0.753898	6.78e-76
ENSG00000269745.1	HSPB8	0.753885	6.85e-76
ENSG00000261373.1	PLIN4	0.753809	7.23e-76
ENSG00000257654.1	PARK2	0.753637	8.16e-76
ENSG00000279368.1	HSPB8	0.753207	1.11e-75
ENSG00000230500.1	PLIN4	0.753018	1.26e-75
ENSG00000254338.1	PLIN4	0.752923	1.35e-75
ENSG00000203709.8	ZEB1	0.752681	1.6e-75
ENSG00000267414.1	DLC1	0.752547	1.76e-75
ENSG00000262558.1	ATG9B	0.752534	1.78e-75
ENSG00000248846.2	ALOX12	0.752429	1.91e-75
ENSG00000261742.4	ALOX15B	0.752183	2.28e-75
ENSG00000255348.1	DLC1	0.752079	2.45e-75
ENSG00000253505.1	HSPB8	0.751984	2.62e-75
ENSG00000231896.1	PARK2	0.751869	2.84e-75
ENSG00000273584.1	PARK2	0.751812	2.95e-75
ENSG00000250961.1	ANGPTL7	0.751785	3.01e-75
ENSG00000253505.1	ANGPTL7	0.751693	3.21e-75
ENSG00000226601.1	CAV1	0.7516	3.43e-75
ENSG00000231896.1	PLIN4	0.751576	3.49e-75
ENSG00000277453.1	PARK2	0.751502	3.67e-75
ENSG00000251171.1	DLC1	0.751393	3.96e-75
ENSG00000249641.2	PARK2	0.751347	4.09e-75
ENSG00000274225.1	PARK2	0.751321	4.17e-75
ENSG00000146521.8	PLIN4	0.751255	4.36e-75
ENSG00000279368.1	PLIN4	0.751211	4.5e-75
ENSG00000226237.1	ATG9B	0.750816	5.93e-75
ENSG00000246375.2	HSPB8	0.750683	6.51e-75
ENSG00000279674.1	ALOX12	0.750243	8.84e-75
ENSG00000228322.1	DLC1	0.749773	1.23e-74
ENSG00000223653.4	ALOX15B	0.749737	1.26e-74
ENSG00000277427.1	ZEB1	0.749697	1.29e-74
ENSG00000266278.1	DLC1	0.749686	1.3e-74
ENSG00000279368.1	DLC1	0.749529	1.45e-74
ENSG00000269124.1	ANGPTL7	0.749478	1.51e-74
ENSG00000237400.1	HSPB8	0.749363	1.63e-74
ENSG00000236519.1	ATP6V1G2	0.749308	1.69e-74
ENSG00000203446.2	PLIN4	0.749247	1.77e-74
ENSG00000228322.1	ATP6V1G2	0.749179	1.85e-74
ENSG00000275812.1	JUN	0.748946	2.18e-74
ENSG00000249806.1	PLIN4	0.74857	2.82e-74
ENSG00000232046.5	ATG9B	0.748487	2.99e-74
ENSG00000254869.1	ATP6V1G2	0.748381	3.22e-74
ENSG00000263520.1	HSPB8	0.748332	3.33e-74
ENSG00000253505.1	TXNIP	0.748285	3.44e-74
ENSG00000279499.1	ATP6V1G2	0.748126	3.84e-74
ENSG00000259840.1	HSPB8	0.748025	4.11e-74
ENSG00000229236.1	HSPB8	0.74781	4.77e-74
ENSG00000231170.4	ZEB1	0.747726	5.05e-74
ENSG00000259834.1	PLIN4	0.747649	5.32e-74
ENSG00000227218.6	HSPB8	0.747516	5.83e-74
ENSG00000231422.2	ZEB1	0.747413	6.26e-74
ENSG00000256288.1	PLIN4	0.747305	6.74e-74
ENSG00000249641.2	PLIN4	0.74717	7.4e-74
ENSG00000279866.1	PARK2	0.747056	8e-74
ENSG00000258137.4	PARK2	0.746802	9.53e-74
ENSG00000186594.11	ITPR1	0.7468	9.54e-74
ENSG00000277837.1	ATP6V1G2	0.746791	9.6e-74
ENSG00000228741.2	PARK2	0.74653	1.15e-73
ENSG00000269124.1	PLIN4	0.746367	1.28e-73
ENSG00000235790.6	HSPB8	0.746311	1.33e-73
ENSG00000230500.1	HSPB8	0.746208	1.43e-73
ENSG00000254338.1	HSPB8	0.746178	1.46e-73
ENSG00000224478.1	ANGPTL7	0.746091	1.55e-73
ENSG00000231883.1	ANGPTL7	0.746021	1.63e-73
ENSG00000236499.2	PLIN4	0.746002	1.65e-73
ENSG00000270403.1	NLRP6	0.745687	2.04e-73
ENSG00000231976.6	ALOX15B	0.7456	2.17e-73
ENSG00000236990.1	CAV1	0.745524	2.28e-73
ENSG00000237125.7	ZEB1	0.745238	2.77e-73
ENSG00000270547.4	ATP6V1G2	0.745132	2.98e-73
ENSG00000267414.1	ANGPTL7	0.745095	3.05e-73
ENSG00000250899.3	TP63	0.744919	3.44e-73
ENSG00000146521.8	HSPB8	0.74487	3.56e-73
ENSG00000275285.1	ZEB1	0.744858	3.59e-73
ENSG00000275512.1	ALOX12	0.744547	4.43e-73
ENSG00000223829.4	DUOX1	0.74452	4.51e-73
ENSG00000273367.1	ANGPTL7	0.744518	4.52e-73
ENSG00000255226.1	DUOX1	0.744239	5.46e-73
ENSG00000248356.1	HSPB8	0.744124	5.9e-73
ENSG00000279516.1	SLC2A12	0.744098	6e-73
ENSG00000254080.1	ANGPTL7	0.743926	6.75e-73
ENSG00000253838.1	PARK2	0.743867	7.02e-73
ENSG00000262921.1	HSPB8	0.743842	7.14e-73
ENSG00000241111.1	DLC1	0.743801	7.34e-73
ENSG00000244468.1	PRKAA2	0.743787	7.41e-73
ENSG00000231196.3	GSDMC	0.743718	7.76e-73
ENSG00000255348.1	PRKAA2	0.743659	8.08e-73
ENSG00000250509.1	PLIN4	0.743557	8.65e-73
ENSG00000277978.1	ZEB1	0.743386	9.71e-73
ENSG00000232774.6	HSPB8	0.743372	9.8e-73
ENSG00000224478.1	DLC1	0.743346	9.98e-73
ENSG00000234756.1	GSDMC	0.742988	1.27e-72
ENSG00000260029.2	ANGPTL7	0.742701	1.54e-72
ENSG00000227218.6	ANGPTL7	0.742688	1.55e-72
ENSG00000233800.3	PRKAA2	0.74263	1.62e-72
ENSG00000236499.2	PARK2	0.742105	2.3e-72
ENSG00000249641.2	ANGPTL7	0.742084	2.33e-72
ENSG00000240596.1	PRKAA2	0.741867	2.7e-72
ENSG00000231976.6	GSDMC	0.741733	2.95e-72
ENSG00000231023.5	DUOX1	0.741655	3.11e-72
ENSG00000198491.3	PARK2	0.74115	4.35e-72
ENSG00000240790.1	ATP6V1G2	0.740668	6e-72
ENSG00000230084.4	ITPR1	0.740653	6.06e-72
ENSG00000227218.6	ZEB1	0.740592	6.31e-72
ENSG00000262921.1	PARK2	0.740543	6.52e-72
ENSG00000280444.1	DUOX1	0.740537	6.55e-72
ENSG00000254237.4	DUOX1	0.740228	8.04e-72
ENSG00000243384.1	PARK2	0.740107	8.72e-72
ENSG00000273786.1	PRKAA2	0.739763	1.09e-71
ENSG00000265096.1	ANGPTL7	0.739637	1.19e-71
ENSG00000226601.1	ATP6V1G2	0.739437	1.36e-71
ENSG00000224713.4	ZEB1	0.739379	1.41e-71
ENSG00000237400.1	ITPR1	0.739139	1.66e-71
ENSG00000270547.4	HSPB8	0.738945	1.88e-71
ENSG00000279104.1	DLC1	0.738833	2.03e-71
ENSG00000256288.1	ANGPTL7	0.738734	2.16e-71
ENSG00000262714.1	ANGPTL7	0.738679	2.24e-71
ENSG00000279499.1	ANGPTL7	0.738203	3.07e-71
ENSG00000226240.1	PRKAA2	0.738052	3.39e-71
ENSG00000277837.1	PARK2	0.737988	3.54e-71
ENSG00000253983.2	PARK2	0.73796	3.6e-71
ENSG00000251171.1	ATP6V1G2	0.737919	3.7e-71
ENSG00000242759.5	ALOX12	0.737381	5.27e-71
ENSG00000251148.1	DLC1	0.737344	5.4e-71
ENSG00000278913.1	PRKAA2	0.737246	5.75e-71
ENSG00000257496.1	ITPR1	0.73723	5.82e-71
ENSG00000279907.1	DUOX1	0.737171	6.05e-71
ENSG00000236519.1	ANGPTL7	0.737082	6.41e-71
ENSG00000262052.1	PARK2	0.736932	7.07e-71
ENSG00000221819.5	HSPB8	0.736623	8.65e-71
ENSG00000266222.1	HSPB8	0.736616	8.69e-71
ENSG00000250584.2	PARK2	0.736589	8.85e-71
ENSG00000231883.1	PARK2	0.736443	9.74e-71
ENSG00000261447.1	PARK2	0.736328	1.05e-70
ENSG00000260877.1	PRKAA2	0.736177	1.16e-70
ENSG00000260051.1	TXNIP	0.736147	1.18e-70
ENSG00000263884.1	HSPB8	0.735852	1.43e-70
ENSG00000233581.1	ZEB1	0.735767	1.51e-70
ENSG00000186594.11	PLIN4	0.735517	1.78e-70
ENSG00000255080.1	ALOX15B	0.735454	1.85e-70
ENSG00000246375.2	DLC1	0.735439	1.87e-70
ENSG00000255080.1	DUOX1	0.735393	1.93e-70
ENSG00000251072.2	DLC1	0.735343	1.99e-70
ENSG00000257262.1	DUSP1	0.735295	2.06e-70
ENSG00000231310.3	ZEB1	0.735267	2.09e-70
ENSG00000275830.1	HSPB8	0.734953	2.57e-70
ENSG00000268812.3	ALOX15B	0.734908	2.64e-70
ENSG00000225140.1	TXNIP	0.734899	2.66e-70
ENSG00000245522.2	PARK2	0.734838	2.77e-70
ENSG00000225140.1	ATP6V1G2	0.734813	2.81e-70
ENSG00000253877.4	DLC1	0.734735	2.96e-70
ENSG00000279368.1	ITPR1	0.734544	3.35e-70
ENSG00000259834.1	ANGPTL7	0.734503	3.44e-70
ENSG00000216560.4	PLIN4	0.734482	3.48e-70
ENSG00000273009.1	TXNIP	0.734376	3.73e-70
ENSG00000270093.1	ANGPTL7	0.733969	4.85e-70
ENSG00000228322.1	PRKAA2	0.733953	4.9e-70
ENSG00000274818.1	TP63	0.733873	5.16e-70
ENSG00000258137.4	ZEB1	0.73383	5.31e-70
ENSG00000262052.1	PLIN4	0.733655	5.94e-70
ENSG00000230084.4	PRKAA2	0.733621	6.07e-70
ENSG00000258082.1	DUOX1	0.733515	6.5e-70
ENSG00000236990.1	PRKAA2	0.733489	6.61e-70
ENSG00000244342.4	HSPB8	0.733411	6.96e-70
ENSG00000277427.1	PLIN4	0.733077	8.62e-70
ENSG00000230500.1	ANGPTL7	0.732684	1.11e-69
ENSG00000258274.1	ZEB1	0.732536	1.22e-69
ENSG00000260029.2	HSPB8	0.732373	1.36e-69
ENSG00000265246.1	PRKAA2	0.732357	1.37e-69
ENSG00000241111.1	CAV1	0.732321	1.4e-69
ENSG00000254080.1	ATP6V1G2	0.732319	1.4e-69
ENSG00000248773.1	PLIN4	0.732152	1.56e-69
ENSG00000261135.1	PRKAA2	0.732113	1.6e-69
ENSG00000203709.8	PARK2	0.731929	1.8e-69
ENSG00000273367.1	CAV1	0.73182	1.93e-69
ENSG00000203709.8	ITPR1	0.731776	1.99e-69
ENSG00000261373.1	ATP6V1G2	0.731738	2.03e-69
ENSG00000243766.6	HSPB8	0.731736	2.04e-69
ENSG00000225656.1	TXNIP	0.731647	2.16e-69
ENSG00000254275.5	ATP6V1G2	0.731611	2.21e-69
ENSG00000249806.1	ZEB1	0.731538	2.31e-69
ENSG00000251148.1	ITPR1	0.731535	2.32e-69
ENSG00000243055.1	ZEB1	0.731477	2.4e-69
ENSG00000263884.1	ANGPTL7	0.731304	2.69e-69
ENSG00000266304.1	HSPB8	0.731253	2.77e-69
ENSG00000265246.1	CAV1	0.731226	2.82e-69
ENSG00000249706.1	HSPB8	0.730791	3.72e-69
ENSG00000257654.1	ANGPTL7	0.730495	4.49e-69
ENSG00000257642.1	ALOX12	0.730361	4.89e-69
ENSG00000248356.1	PLIN4	0.73035	4.93e-69
ENSG00000237571.1	HSPB8	0.730164	5.54e-69
ENSG00000239268.2	ZEB1	0.73008	5.85e-69
ENSG00000266304.1	ANGPTL7	0.730051	5.96e-69
ENSG00000246375.2	ATP6V1G2	0.729943	6.38e-69
ENSG00000230061.2	DLC1	0.729682	7.53e-69
ENSG00000279499.1	PARK2	0.729597	7.94e-69
ENSG00000258082.1	ALOX15B	0.729329	9.41e-69
ENSG00000248846.2	GSDMC	0.729186	1.03e-68
ENSG00000234199.2	PARK2	0.729134	1.06e-68
ENSG00000260976.1	GSDMC	0.72873	1.37e-68
ENSG00000228742.8	DLC1	0.728456	1.63e-68
ENSG00000259347.4	PRKAA2	0.728423	1.67e-68
ENSG00000225140.1	DLC1	0.728326	1.77e-68
ENSG00000257496.1	DLC1	0.728247	1.86e-68
ENSG00000261135.1	CAV1	0.728107	2.04e-68
ENSG00000275285.1	ANGPTL7	0.727962	2.23e-68
ENSG00000234199.2	ZEB1	0.727746	2.55e-68
ENSG00000268845.1	ITPR1	0.727615	2.77e-68
ENSG00000263711.4	ATP6V1G2	0.72757	2.85e-68
ENSG00000224855.4	HSPB8	0.727568	2.85e-68
ENSG00000237571.1	DLC1	0.727306	3.36e-68
ENSG00000256220.1	PARK2	0.727256	3.47e-68
ENSG00000279024.1	PLIN4	0.727143	3.73e-68
ENSG00000273009.1	PLIN4	0.726953	4.2e-68
ENSG00000259430.1	PARK2	0.726882	4.39e-68
ENSG00000244342.4	TXNIP	0.726878	4.4e-68
ENSG00000253361.1	ALB	0.726819	4.56e-68
ENSG00000231703.2	PLIN4	0.726816	4.57e-68
ENSG00000186594.11	PARK2	0.726756	4.75e-68
ENSG00000258435.1	ALOX12	0.726622	5.16e-68
ENSG00000224855.4	TXNIP	0.726557	5.38e-68
ENSG00000274877.1	HSPB8	0.72623	6.59e-68
ENSG00000278239.1	IFNG	0.725979	7.71e-68
ENSG00000281406.1	ZEB1	0.725462	1.06e-67
ENSG00000262075.3	PARK2	0.725134	1.3e-67
ENSG00000233581.1	PARK2	0.725083	1.35e-67
ENSG00000255318.1	ATP6V1G2	0.725064	1.36e-67
ENSG00000262558.1	TP63	0.724891	1.52e-67
ENSG00000234948.1	ZEB1	0.724861	1.54e-67
ENSG00000250509.1	DLC1	0.724812	1.59e-67
ENSG00000257052.1	ALOX15B	0.724804	1.6e-67
ENSG00000237125.7	ANGPTL7	0.724796	1.61e-67
ENSG00000253877.4	TXNIP	0.724763	1.64e-67
ENSG00000253505.1	ITPR1	0.72459	1.83e-67
ENSG00000260051.1	ATP6V1G2	0.724581	1.84e-67
ENSG00000186594.11	ANGPTL7	0.724425	2.02e-67
ENSG00000250961.1	ATP6V1G2	0.72434	2.13e-67
ENSG00000223653.4	TP63	0.724286	2.2e-67
ENSG00000261437.1	ALOX12	0.724245	2.26e-67
ENSG00000248356.1	ANGPTL7	0.72403	2.58e-67
ENSG00000266304.1	PARK2	0.723955	2.71e-67
ENSG00000236990.1	ATP6V1G2	0.72394	2.73e-67
ENSG00000240596.1	CAV1	0.723902	2.8e-67
ENSG00000253647.1	ALB	0.723816	2.95e-67
ENSG00000259023.2	HSPB8	0.723564	3.44e-67
ENSG00000235790.6	PARK2	0.723491	3.6e-67
ENSG00000278913.1	ATP6V1G2	0.723449	3.7e-67
ENSG00000259023.2	TXNIP	0.723258	4.16e-67
ENSG00000259430.1	PLIN4	0.723196	4.32e-67
ENSG00000260976.1	ATG9B	0.723081	4.64e-67
ENSG00000259840.1	ANGPTL7	0.722883	5.24e-67
ENSG00000233262.1	ATP6V1G2	0.722834	5.4e-67
ENSG00000236663.1	ALOX12	0.722788	5.55e-67
ENSG00000214970.7	ALOX15	0.722476	6.72e-67
ENSG00000230084.4	CAV1	0.722346	7.28e-67
ENSG00000224238.2	HSPB8	0.722331	7.35e-67
ENSG00000255348.1	CAV1	0.722269	7.63e-67
ENSG00000272524.1	HSPB8	0.722231	7.81e-67
ENSG00000235790.6	ZEB1	0.722107	8.43e-67
ENSG00000230569.1	PLIN4	0.722087	8.53e-67
ENSG00000249641.2	HSPB8	0.722029	8.84e-67
ENSG00000275285.1	DLC1	0.721954	9.26e-67
ENSG00000274001.1	PRKAA2	0.721604	1.15e-66
ENSG00000226237.1	ALOX12	0.721579	1.16e-66
ENSG00000269186.1	PARK2	0.72154	1.19e-66
ENSG00000253102.1	PARK2	0.721532	1.2e-66
ENSG00000251072.2	PRKAA2	0.721528	1.2e-66
ENSG00000235097.1	DLC1	0.721406	1.29e-66
ENSG00000275830.1	DLC1	0.72135	1.34e-66
ENSG00000248458.2	ZEB1	0.721295	1.38e-66
ENSG00000254560.4	ATG9B	0.72119	1.48e-66
ENSG00000275812.1	ATF3	0.721178	1.49e-66
ENSG00000262714.1	DLC1	0.721177	1.49e-66
ENSG00000235097.1	HSPB8	0.7211	1.56e-66
ENSG00000228509.4	PARK2	0.720864	1.8e-66
ENSG00000262075.3	ANGPTL7	0.720775	1.9e-66
ENSG00000254237.4	ALOX12	0.720423	2.36e-66
ENSG00000266304.1	ZEB1	0.720409	2.38e-66
ENSG00000241449.4	PARK2	0.720184	2.72e-66
ENSG00000228742.8	PRKAA2	0.7201	2.87e-66
ENSG00000273009.1	ITPR1	0.720093	2.88e-66
ENSG00000253877.4	NRG2	0.719749	3.55e-66
ENSG00000176840.10	IFNG	0.719736	3.57e-66
ENSG00000226819.1	PRKAA2	0.719629	3.81e-66
ENSG00000260051.1	CAV1	0.719568	3.96e-66
ENSG00000246375.2	TXNIP	0.719538	4.03e-66
ENSG00000248790.1	PARK2	0.719513	4.09e-66
ENSG00000231170.4	PARK2	0.719498	4.13e-66
ENSG00000203446.2	ANGPTL7	0.719441	4.27e-66
ENSG00000277453.1	ATP6V1G2	0.719115	5.21e-66
ENSG00000259082.1	ATP6V1G2	0.718777	6.39e-66
ENSG00000228444.2	DLC1	0.718563	7.26e-66
ENSG00000269124.1	ZEB1	0.718526	7.43e-66
ENSG00000238107.1	ATP6V1G2	0.718431	7.87e-66
ENSG00000281383.1	PRKAA2	0.718367	8.18e-66
ENSG00000237073.1	PARK2	0.717926	1.07e-65
ENSG00000266222.1	DLC1	0.717926	1.07e-65
ENSG00000234948.1	ATP6V1G2	0.717833	1.13e-65
ENSG00000236975.1	HSPB8	0.717706	1.22e-65
ENSG00000237125.7	HSPB8	0.717655	1.25e-65
ENSG00000248458.2	ANGPTL7	0.717507	1.37e-65
ENSG00000279907.1	ALOX15B	0.717403	1.46e-65
ENSG00000235097.1	PRKAA2	0.717287	1.56e-65
ENSG00000234199.2	HSPB8	0.717138	1.71e-65
ENSG00000251171.1	HSPB8	0.716954	1.91e-65
ENSG00000263884.1	CAV1	0.716928	1.94e-65
ENSG00000231310.3	PARK2	0.716804	2.09e-65
ENSG00000224855.4	ZEB1	0.716429	2.61e-65
ENSG00000233894.1	PLIN4	0.716129	3.13e-65
ENSG00000279104.1	PARK2	0.716129	3.13e-65
ENSG00000278913.1	TXNIP	0.715992	3.4e-65
ENSG00000281406.1	ITPR1	0.715956	3.47e-65
ENSG00000236394.2	ATG9B	0.715898	3.59e-65
ENSG00000224238.2	PARK2	0.715837	3.72e-65
ENSG00000224739.2	ALOX15	0.715819	3.76e-65
ENSG00000221819.5	PRKAA2	0.715692	4.06e-65
ENSG00000279482.1	ATP6V1G2	0.715675	4.1e-65
ENSG00000275512.1	DUOX1	0.715669	4.11e-65
ENSG00000232519.2	PRKAA2	0.715651	4.16e-65
ENSG00000236663.1	ALOX15B	0.715609	4.26e-65
ENSG00000237571.1	ANGPTL7	0.715552	4.41e-65
ENSG00000234199.2	ANGPTL7	0.715472	4.63e-65
ENSG00000232519.2	ATP6V1G2	0.715382	4.88e-65
ENSG00000265246.1	DLC1	0.715326	5.05e-65
ENSG00000258137.4	ITPR1	0.715293	5.15e-65
ENSG00000250584.2	ANGPTL7	0.715286	5.17e-65
ENSG00000250509.1	PARK2	0.715245	5.3e-65
ENSG00000266278.1	PARK2	0.715212	5.4e-65
ENSG00000268812.3	DUOX1	0.715125	5.69e-65
ENSG00000245522.2	ATP6V1G2	0.715124	5.69e-65
ENSG00000203446.2	HSPB8	0.715114	5.72e-65
ENSG00000255348.1	TXNIP	0.714889	6.54e-65
ENSG00000229236.1	TXNIP	0.714809	6.86e-65
ENSG00000236975.1	PLIN4	0.714794	6.92e-65
ENSG00000240990.8	ZEB1	0.714469	8.39e-65
ENSG00000239268.2	PLIN4	0.714405	8.72e-65
ENSG00000260071.1	ZEB1	0.714352	9e-65
ENSG00000273009.1	ANGPTL7	0.714222	9.72e-65
ENSG00000245522.2	ZEB1	0.714134	1.02e-64
ENSG00000263711.4	CAV1	0.713907	1.17e-64
ENSG00000238107.1	CAV1	0.713735	1.3e-64
ENSG00000257880.1	ZEB1	0.713732	1.3e-64
ENSG00000269745.1	ATP6V1G2	0.713674	1.34e-64
ENSG00000236519.1	PLIN4	0.71366	1.35e-64
ENSG00000281383.1	ATP6V1G2	0.713657	1.36e-64
ENSG00000221819.5	DLC1	0.713631	1.38e-64
ENSG00000263884.1	PRKAA2	0.713613	1.39e-64
ENSG00000267201.1	GSDMC	0.713462	1.52e-64
ENSG00000225146.1	ATG9B	0.713447	1.54e-64
ENSG00000280087.1	PARK2	0.713402	1.58e-64
ENSG00000261334.1	BAG3	0.713347	1.63e-64
ENSG00000248676.1	PRKAA2	0.71329	1.68e-64
ENSG00000279104.1	ITPR1	0.713234	1.74e-64
ENSG00000263711.4	DLC1	0.713175	1.8e-64
ENSG00000260071.1	PLIN4	0.713106	1.88e-64
ENSG00000228741.2	ZEB1	0.712768	2.29e-64
ENSG00000237073.1	HSPB8	0.712506	2.67e-64
ENSG00000228718.1	PLIN4	0.712463	2.74e-64
ENSG00000231842.1	ALOX12	0.712441	2.78e-64
ENSG00000244578.1	ZEB1	0.712157	3.28e-64
ENSG00000257880.1	PARK2	0.7121	3.39e-64
ENSG00000227544.7	CAV1	0.712046	3.5e-64
ENSG00000231883.1	TXNIP	0.712018	3.56e-64
ENSG00000231883.1	ITPR1	0.711925	3.76e-64
ENSG00000258082.1	GSDMC	0.711902	3.81e-64
ENSG00000260877.1	ATP6V1G2	0.711513	4.78e-64
ENSG00000231691.1	PARK2	0.711509	4.79e-64
ENSG00000225180.5	DLC1	0.711348	5.27e-64
ENSG00000277837.1	PLIN4	0.711104	6.07e-64
ENSG00000231599.1	ATG9B	0.711045	6.29e-64
ENSG00000253838.1	ZEB1	0.711017	6.39e-64
ENSG00000228444.2	ANGPTL7	0.710726	7.57e-64
ENSG00000255318.1	PARK2	0.710669	7.83e-64
ENSG00000257654.1	HSPB8	0.710598	8.16e-64
ENSG00000244620.1	PARK2	0.71053	8.49e-64
ENSG00000257052.1	ATG9B	0.710529	8.5e-64
ENSG00000227702.1	BIRC5	0.710489	8.7e-64
ENSG00000269125.1	ALOX15	0.710421	9.05e-64
ENSG00000272247.1	DUOX1	0.710411	9.1e-64
ENSG00000231196.3	DUOX1	0.710324	9.57e-64
ENSG00000265096.1	PLIN4	0.710218	1.02e-63
ENSG00000224713.4	PARK2	0.709934	1.2e-63
ENSG00000244620.1	ATP6V1G2	0.709593	1.46e-63
ENSG00000259023.2	ITPR1	0.70952	1.53e-63
ENSG00000244620.1	DLC1	0.70936	1.68e-63
ENSG00000231896.1	TXNIP	0.709217	1.82e-63
ENSG00000254237.4	GSDMC	0.709217	1.82e-63
ENSG00000240596.1	NRG2	0.709141	1.9e-63
ENSG00000233894.1	ANGPTL7	0.709056	2e-63
ENSG00000227218.6	PLIN4	0.709041	2.02e-63
ENSG00000244578.1	PARK2	0.708888	2.2e-63
ENSG00000230569.1	PARK2	0.708874	2.22e-63
ENSG00000273786.1	DLC1	0.708806	2.31e-63
ENSG00000146521.8	ATP6V1G2	0.708792	2.33e-63
ENSG00000223829.4	ALOX15B	0.708789	2.33e-63
ENSG00000248279.4	NGB	0.708737	2.4e-63
ENSG00000233581.1	PLIN4	0.708723	2.42e-63
ENSG00000260976.1	DUOX1	0.708584	2.63e-63
ENSG00000214708.4	ATP6V1G2	0.70857	2.65e-63
ENSG00000254869.1	BAG3	0.708494	2.77e-63
ENSG00000270977.1	ZEB1	0.708416	2.89e-63
ENSG00000279322.1	PLIN4	0.708378	2.96e-63
ENSG00000272524.1	PLIN4	0.708332	3.04e-63
ENSG00000273009.1	HSPB8	0.708244	3.19e-63
ENSG00000274877.1	PRKAA2	0.708001	3.68e-63
ENSG00000273367.1	PRKAA2	0.707958	3.77e-63
ENSG00000261334.1	NRG2	0.707929	3.83e-63
ENSG00000269356.1	DUOX1	0.707781	4.17e-63
ENSG00000250961.1	HSPB8	0.707698	4.38e-63
ENSG00000260930.1	ZEB1	0.707488	4.94e-63
ENSG00000254080.1	DLC1	0.70746	5.02e-63
ENSG00000272183.1	TXNIP	0.70745	5.05e-63
ENSG00000274225.1	PRKAA2	0.707211	5.79e-63
ENSG00000238107.1	DLC1	0.70704	6.39e-63
ENSG00000261437.1	ATG9B	0.706898	6.93e-63
ENSG00000275830.1	ANGPTL7	0.706499	8.71e-63
ENSG00000272366.1	ZEB1	0.706291	9.82e-63
ENSG00000262714.1	HSPB8	0.706268	9.94e-63
ENSG00000255080.1	GSDMC	0.706241	1.01e-62
ENSG00000265096.1	PARK2	0.706183	1.04e-62
ENSG00000225180.5	PRKAA2	0.706067	1.12e-62
ENSG00000264808.1	NGB	0.705556	1.49e-62
ENSG00000254042.1	PLIN4	0.705459	1.58e-62
ENSG00000231170.4	PLIN4	0.705384	1.65e-62
ENSG00000277978.1	PLIN4	0.705216	1.81e-62
ENSG00000249706.1	ATP6V1G2	0.705179	1.85e-62
ENSG00000279907.1	GSDMC	0.705126	1.91e-62
ENSG00000248773.1	PARK2	0.705041	2e-62
ENSG00000236975.1	ANGPTL7	0.704991	2.06e-62
ENSG00000251072.2	CAV1	0.70499	2.06e-62
ENSG00000253102.1	PLIN4	0.704778	2.33e-62
ENSG00000230061.2	ITPR1	0.704756	2.36e-62
ENSG00000260051.1	PRKAA2	0.704701	2.43e-62
ENSG00000256288.1	PRKAA2	0.704482	2.75e-62
ENSG00000274225.1	HSPB8	0.704438	2.82e-62
ENSG00000259347.4	TXNIP	0.704268	3.11e-62
ENSG00000259023.2	ZEB1	0.704171	3.28e-62
ENSG00000259834.1	PRKAA2	0.704023	3.57e-62
ENSG00000236658.1	PARK2	0.703964	3.69e-62
ENSG00000251072.2	ATP6V1G2	0.703824	4e-62
ENSG00000186594.11	HSPB8	0.703743	4.18e-62
ENSG00000248458.2	PLIN4	0.703672	4.36e-62
ENSG00000268845.1	NRG2	0.703596	4.55e-62
ENSG00000253102.1	ANGPTL7	0.70352	4.75e-62
ENSG00000233894.1	DLC1	0.703402	5.07e-62
ENSG00000224855.4	PLIN4	0.703321	5.31e-62
ENSG00000273584.1	ZEB1	0.7033	5.38e-62
ENSG00000257654.1	ZEB1	0.703289	5.41e-62
ENSG00000260686.1	CAV1	0.703211	5.65e-62
ENSG00000262714.1	PRKAA2	0.702848	6.94e-62
ENSG00000237571.1	PLIN4	0.702791	7.17e-62
ENSG00000253838.1	ANGPTL7	0.702752	7.33e-62
ENSG00000267149.2	ALOX12	0.702624	7.87e-62
ENSG00000256220.1	HSPB8	0.702622	7.88e-62
ENSG00000272183.1	PARK2	0.702617	7.91e-62
ENSG00000250102.4	ALOX15	0.702609	7.94e-62
ENSG00000250509.1	ANGPTL7	0.702551	8.2e-62
ENSG00000267201.1	DUOX1	0.702493	8.48e-62
ENSG00000248676.1	DLC1	0.702414	8.86e-62
ENSG00000246375.2	ITPR1	0.702397	8.95e-62
ENSG00000272405.1	ZEB1	0.702269	9.62e-62
ENSG00000240086.4	ATG9B	0.702222	9.87e-62
ENSG00000224713.4	DLC1	0.702159	1.02e-61
ENSG00000266222.1	ANGPTL7	0.702058	1.08e-61
ENSG00000244578.1	PLIN4	0.702013	1.11e-61
ENSG00000258435.1	ATG9B	0.701944	1.15e-61
ENSG00000269356.1	ALOX15B	0.701941	1.16e-61
ENSG00000227857.2	GSDMC	0.701874	1.2e-61
ENSG00000246375.2	PRKAA2	0.701795	1.25e-61
ENSG00000257004.1	ATG9B	0.701681	1.34e-61
ENSG00000228741.2	PLIN4	0.701637	1.37e-61
ENSG00000230084.4	ATP6V1G2	0.70143	1.54e-61
ENSG00000277453.1	DLC1	0.701126	1.83e-61
ENSG00000259082.1	PRKAA2	0.701089	1.86e-61
ENSG00000260877.1	TXNIP	0.701002	1.96e-61
ENSG00000265194.1	ZFP36	0.700968	2e-61
ENSG00000253363.4	PARK2	0.70096	2e-61
ENSG00000257496.1	PRKAA2	0.700919	2.05e-61
ENSG00000248790.1	PRKAA2	0.700723	2.29e-61
ENSG00000261334.1	DLC1	0.700638	2.4e-61
ENSG00000263711.4	NRG2	0.700618	2.43e-61
ENSG00000257262.1	DLC1	0.700592	2.46e-61
ENSG00000230061.2	TXNIP	0.700437	2.68e-61
ENSG00000254080.1	HSPB8	0.70039	2.76e-61
ENSG00000237125.7	PRKAA2	0.700085	3.27e-61
ENSG00000271151.1	DLC1	0.700085	3.27e-61
ENSG00000253505.1	DLC1	0.700066	3.3e-61

## Sheet: S5
Table S5. GO annotation analysis details.
ONTOLOGY	ID	Description	GeneRatio	BgRatio	pvalue	p.adjust	qvalue	geneID	Count
BP	GO:0006979	response to oxidative stress	18/81	446/18722	4.99459e-13	1.39449e-09	9.11118e-10	AKR1C3/ANGPTL7/BCL2/BNIP3/DUOX1/DUSP1/FOS/HBA1/HSPB1/IL6/JUN/MAPK3/MT3/MYB/NOX1/PINK1/PRKAA2/TXNIP	18
BP	GO:0042594	response to starvation	13/81	197/18722	2.61281e-12	3.64748e-09	2.38316e-09	AKR1C3/ALB/ATF3/BCL2/CDKN1A/GABARAPL1/HAMP/JUN/MAP1LC3C/MAPK3/PCK2/PRKAA2/ZFP36	13
BP	GO:0010506	regulation of autophagy	15/81	317/18722	5.76544e-12	5.36571e-09	3.50579e-09	ATP6V1G2/BAG3/BCL2/BNIP3/HSPB1/HSPB8/IFNG/ITPR1/MAPK3/MT3/NLRP6/PINK1/PRKAA2/TP53INP2/TRIB3	15
BP	GO:0000302	response to reactive oxygen species	13/81	222/18722	1.18816e-11	8.29335e-09	5.41863e-09	AKR1C3/BCL2/BNIP3/DUSP1/FOS/HBA1/IL6/JUN/MAPK3/MT3/MYB/PINK1/TXNIP	13
BP	GO:0072593	reactive oxygen species metabolic process	13/81	239/18722	3.00324e-11	1.67701e-08	1.09571e-08	AKR1C1/AKR1C3/ALOX12/BCL2/BNIP3/CDKN1A/DUOX1/HBA1/MT3/NOS2/NOX1/NOX4/PINK1	13
BP	GO:0031667	response to nutrient levels	16/81	474/18722	1.6419e-10	7.02274e-08	4.58845e-08	AKR1C3/ALB/ATF3/BCL2/BNIP3/CDKN1A/GABARAPL1/GDF15/HAMP/JUN/MAP1LC3C/MAPK3/MT3/PCK2/PRKAA2/ZFP36	16
BP	GO:0062197	cellular response to chemical stress	14/81	337/18722	1.76072e-10	7.02274e-08	4.58845e-08	AKR1C3/BCL2/BNIP3/CAV1/FOS/HSPB1/IL6/JUN/MAPK3/MT3/MYB/NOX1/PINK1/PRKAA2	14
BP	GO:0034599	cellular response to oxidative stress	13/81	288/18722	3.04033e-10	1.06107e-07	6.93275e-08	AKR1C3/BCL2/BNIP3/FOS/HSPB1/IL6/JUN/MAPK3/MT3/MYB/NOX1/PINK1/PRKAA2	13
BP	GO:0010038	response to metal ion	14/81	373/18722	6.62904e-10	2.05647e-07	1.34364e-07	AKR1C3/ALOX15/BCL2/BNIP3/CAV1/DUSP1/FOS/HAMP/JUN/MAPK3/MT1G/MT3/PRKAA2/TXNIP	14
BP	GO:0071496	cellular response to external stimulus	13/81	320/18722	1.10268e-09	3.07869e-07	2.01153e-07	AKR1C3/ALB/ATF3/BAG3/BCL2/BNIP3/CDKN1A/FOS/GABARAPL1/JUN/MAP1LC3C/MAPK3/PRKAA2	13
BP	GO:0009267	cellular response to starvation	10/81	156/18722	1.36537e-09	3.46557e-07	2.2643e-07	AKR1C3/ALB/ATF3/BCL2/CDKN1A/GABARAPL1/JUN/MAP1LC3C/MAPK3/PRKAA2	10
BP	GO:0031331	positive regulation of cellular catabolic process	14/81	427/18722	3.78157e-09	8.24783e-07	5.38889e-07	AURKA/BAG3/BNIP3/CAV1/HAMP/HSPB8/IFNG/IL6/MAPK3/PINK1/PRKAA2/TP53INP2/TRIB3/ZFP36	14
BP	GO:0097193	intrinsic apoptotic signaling pathway	12/81	288/18722	3.84032e-09	8.24783e-07	5.38889e-07	BCL2/BNIP3/CAV1/CDKN1A/CHAC1/HELLS/HSPB1/ITPR1/NOX1/PINK1/TP63/TRIB3	12
BP	GO:0016236	macroautophagy	12/81	291/18722	4.3147e-09	8.60475e-07	5.62209e-07	ATG9B/ATP6V1G2/BAG3/BNIP3/GABARAPL1/HSPB8/MAP1LC3C/MAPK3/PINK1/PRKAA2/TMEM74/TP53INP2	12
BP	GO:0031668	cellular response to extracellular stimulus	11/81	246/18722	8.69431e-09	1.6183e-06	1.05735e-06	AKR1C3/ALB/ATF3/BCL2/CDKN1A/FOS/GABARAPL1/JUN/MAP1LC3C/MAPK3/PRKAA2	11
BP	GO:0042542	response to hydrogen peroxide	9/81	146/18722	1.34742e-08	2.35125e-06	1.53624e-06	BCL2/BNIP3/DUSP1/HBA1/IL6/JUN/MYB/PINK1/TXNIP	9
BP	GO:0071276	cellular response to cadmium ion	6/81	40/18722	1.85438e-08	3.04555e-06	1.98987e-06	AKR1C3/FOS/JUN/MAPK3/MT1G/MT3	6
BP	GO:0009896	positive regulation of catabolic process	14/81	492/18722	2.26842e-08	3.2971e-06	2.15423e-06	AURKA/BAG3/BNIP3/CAV1/HAMP/HSPB8/IFNG/IL6/MAPK3/PINK1/PRKAA2/TP53INP2/TRIB3/ZFP36	14
BP	GO:0034614	cellular response to reactive oxygen species	9/81	155/18722	2.27088e-08	3.2971e-06	2.15423e-06	AKR1C3/BNIP3/FOS/IL6/JUN/MAPK3/MT3/MYB/PINK1	9
BP	GO:0048545	response to steroid hormone	12/81	339/18722	2.36182e-08	3.2971e-06	2.15423e-06	AKR1C3/BCL2/CAV1/CDKN1A/CDO1/DUSP1/FOS/IL6/PCK2/TP63/TXNIP/ZFP36	12
BP	GO:0031669	cellular response to nutrient levels	10/81	215/18722	2.98673e-08	3.87556e-06	2.53218e-06	AKR1C3/ALB/ATF3/BCL2/CDKN1A/GABARAPL1/JUN/MAP1LC3C/MAPK3/PRKAA2	10
BP	GO:0070482	response to oxygen levels	12/81	347/18722	3.05381e-08	3.87556e-06	2.53218e-06	BCL2/BNIP3/CAV1/CDKN1A/HILPDA/ITPR1/MT3/MYB/NOS2/NOX1/NOX4/PINK1	12
BP	GO:0031960	response to corticosteroid	9/81	167/18722	4.33572e-08	5.26318e-06	3.43881e-06	AKR1C3/BCL2/CDKN1A/CDO1/DUSP1/FOS/IL6/PCK2/ZFP36	9
BP	GO:0010508	positive regulation of autophagy	8/81	124/18722	6.33074e-08	7.36476e-06	4.81192e-06	BAG3/BNIP3/HSPB8/IFNG/MAPK3/PINK1/PRKAA2/TP53INP2	8
BP	GO:1901654	response to ketone	9/81	194/18722	1.56866e-07	1.75188e-05	1.14463e-05	AKR1C2/AKR1C3/CAV1/CDKN1A/DUSP1/FOS/PCK2/PRKAA2/TXNIP	9
BP	GO:0071248	cellular response to metal ion	9/81	197/18722	1.78749e-07	1.91949e-05	1.25414e-05	AKR1C3/ALOX15/BNIP3/FOS/JUN/MAPK3/MT1G/MT3/PRKAA2	9
BP	GO:0009636	response to toxic substance	10/81	262/18722	1.90441e-07	1.9693e-05	1.28668e-05	ALB/BCL2/CDKN1A/DUOX1/FOS/HBA1/MAPK3/MT1G/MT3/PINK1	10
BP	GO:0051384	response to glucocorticoid	8/81	148/18722	2.49159e-07	2.48447e-05	1.62328e-05	BCL2/CDKN1A/CDO1/DUSP1/FOS/IL6/PCK2/ZFP36	8
BP	GO:0016239	positive regulation of macroautophagy	6/81	63/18722	3.03309e-07	2.92013e-05	1.90793e-05	BAG3/BNIP3/HSPB8/MAPK3/PINK1/PRKAA2	6
BP	GO:0048732	gland development	12/81	436/18722	3.62044e-07	3.36942e-05	2.20148e-05	ALOX15B/AURKA/BCL2/CAV1/CDO1/HAMP/IL6/MAPK3/NKX2-3/NRG3/PCK2/TP63	12
BP	GO:2000377	regulation of reactive oxygen species metabolic process	8/81	157/18722	3.91625e-07	3.52715e-05	2.30453e-05	AKR1C1/AKR1C3/BCL2/BNIP3/CDKN1A/MT3/NOX4/PINK1	8
BP	GO:0070997	neuron death	11/81	361/18722	4.27057e-07	3.72607e-05	2.4345e-05	BCL2/BNIP3/CCL2/FOS/GRID2/IFNG/JUN/MT3/MYB/PINK1/TP63	11
BP	GO:0046686	response to cadmium ion	6/81	68/18722	4.80279e-07	4.06345e-05	2.65494e-05	AKR1C3/FOS/JUN/MAPK3/MT1G/MT3	6
BP	GO:0071241	cellular response to inorganic substance	9/81	226/18722	5.69777e-07	4.67888e-05	3.05704e-05	AKR1C3/ALOX15/BNIP3/FOS/JUN/MAPK3/MT1G/MT3/PRKAA2	9
BP	GO:0033559	unsaturated fatty acid metabolic process	7/81	116/18722	6.95574e-07	5.5487e-05	3.62535e-05	AKR1C1/AKR1C2/AKR1C3/ALOX12/ALOX15/ALOX15B/MAPK3	7
BP	GO:0006801	superoxide metabolic process	6/81	74/18722	7.96296e-07	6.15423e-05	4.02099e-05	ALOX12/DUOX1/MT3/NOS2/NOX1/NOX4	6
BP	GO:0001666	response to hypoxia	10/81	307/18722	8.15568e-07	6.15423e-05	4.02099e-05	BCL2/BNIP3/CAV1/HILPDA/ITPR1/MT3/MYB/NOS2/NOX4/PINK1	10
BP	GO:0006631	fatty acid metabolic process	11/81	390/18722	9.14129e-07	6.71644e-05	4.38833e-05	AKR1C1/AKR1C2/AKR1C3/ALOX12/ALOX15/ALOX15B/CAV1/MAPK3/PCK2/PRKAA2/TRIB3	11
BP	GO:0006690	icosanoid metabolic process	7/81	123/18722	1.03417e-06	7.40361e-05	4.8373e-05	AKR1C1/AKR1C2/AKR1C3/ALOX12/ALOX15/ALOX15B/MAPK3	7
BP	GO:0048660	regulation of smooth muscle cell proliferation	8/81	180/18722	1.10497e-06	7.71266e-05	5.03922e-05	ALOX12/CDKN1A/ELANE/IFNG/IL6/JUN/MYB/NOX1	8
BP	GO:0051402	neuron apoptotic process	9/81	246/18722	1.15533e-06	7.8675e-05	5.1404e-05	BCL2/BNIP3/CCL2/GRID2/JUN/MT3/MYB/PINK1/TP63	9
BP	GO:0036293	response to decreased oxygen levels	10/81	322/18722	1.25613e-06	8.35024e-05	5.4558e-05	BCL2/BNIP3/CAV1/HILPDA/ITPR1/MT3/MYB/NOS2/NOX4/PINK1	10
BP	GO:0048659	smooth muscle cell proliferation	8/81	184/18722	1.30372e-06	8.46511e-05	5.53085e-05	ALOX12/CDKN1A/ELANE/IFNG/IL6/JUN/MYB/NOX1	8
BP	GO:0046683	response to organophosphorus	7/81	131/18722	1.58059e-06	0.000100295	6.55301e-05	AKR1C1/CDO1/DUOX1/DUSP1/FOS/JUN/NOX4	7
BP	GO:0007568	aging	10/81	339/18722	1.99491e-06	0.000123773	8.08697e-05	ALOX12/BCL2/CDKN1A/CDKN2A/FOS/HAMP/JUN/MAPK3/NOX4/TP63	10
BP	GO:0032496	response to lipopolysaccharide	10/81	343/18722	2.21573e-06	0.000133141	8.69902e-05	CCL2/ELANE/FOS/HAMP/IL6/JUN/MAPK3/NOS2/PCK2/ZFP36	10
BP	GO:0055093	response to hyperoxia	4/81	22/18722	2.24126e-06	0.000133141	8.69902e-05	BNIP3/CAV1/CDKN1A/NOX1	4
BP	GO:0016241	regulation of macroautophagy	7/81	141/18722	2.58537e-06	0.000150382	9.82554e-05	ATP6V1G2/BAG3/BNIP3/HSPB8/MAPK3/PINK1/PRKAA2	7
BP	GO:0051591	response to cAMP	6/81	93/18722	3.06957e-06	0.000174903	0.000114276	CDO1/DUOX1/DUSP1/FOS/JUN/NOX4	6
BP	GO:0002237	response to molecule of bacterial origin	10/81	363/18722	3.66987e-06	0.000204265	0.000133461	CCL2/ELANE/FOS/HAMP/IL6/JUN/MAPK3/NOS2/PCK2/ZFP36	10
BP	GO:0051592	response to calcium ion	7/81	149/18722	3.73121e-06	0.000204265	0.000133461	AKR1C3/ALOX15/CAV1/DUSP1/FOS/PRKAA2/TXNIP	7
BP	GO:0000045	autophagosome assembly	6/81	99/18722	4.42041e-06	0.00023424	0.000153046	ATG9B/BAG3/GABARAPL1/MAP1LC3C/PINK1/TP53INP2	6
BP	GO:0120254	olefinic compound metabolic process	7/81	153/18722	4.44654e-06	0.00023424	0.000153046	AKR1C1/AKR1C2/AKR1C3/ALOX12/ALOX15/ALOX15B/MAPK3	7
BP	GO:0042743	hydrogen peroxide metabolic process	5/81	58/18722	5.1217e-06	0.000264811	0.000173019	DUOX1/HBA1/MT3/NOX1/PINK1	5
BP	GO:1905037	autophagosome organization	6/81	103/18722	5.56373e-06	0.000278056	0.000181673	ATG9B/BAG3/GABARAPL1/MAP1LC3C/PINK1/TP53INP2	6
BP	GO:0019369	arachidonic acid metabolic process	5/81	59/18722	5.57705e-06	0.000278056	0.000181673	AKR1C3/ALOX12/ALOX15/ALOX15B/MAPK3	5
BP	GO:0048661	positive regulation of smooth muscle cell proliferation	6/81	104/18722	5.88414e-06	0.00028822	0.000188314	ALOX12/ELANE/IL6/JUN/MYB/NOX1	6
BP	GO:0033138	positive regulation of peptidyl-serine phosphorylation	6/81	108/18722	7.31928e-06	0.000352335	0.000230205	BCL2/CAV1/IFNG/IL6/PINK1/TFRC	6
BP	GO:0036296	response to increased oxygen levels	4/81	30/18722	8.1786e-06	0.000387028	0.000252873	BNIP3/CAV1/CDKN1A/NOX1	4
BP	GO:1901617	organic hydroxy compound biosynthetic process	8/81	237/18722	8.50757e-06	0.000395885	0.00025866	AKR1C3/ALOX12/ALOX15/ALOX15B/IFNG/PCK2/PRKAA2/PSAT1	8
BP	GO:0018105	peptidyl-serine phosphorylation	9/81	315/18722	8.6909e-06	0.000397787	0.000259902	AURKA/BCL2/CAV1/IFNG/IL6/MAPK3/PINK1/PRKAA2/TFRC	9
BP	GO:0030638	polyketide metabolic process	3/81	10/18722	9.15979e-06	0.000399596	0.000261084	AKR1C1/AKR1C2/AKR1C3	3
BP	GO:0030647	aminoglycoside antibiotic metabolic process	3/81	10/18722	9.15979e-06	0.000399596	0.000261084	AKR1C1/AKR1C2/AKR1C3	3
BP	GO:0044598	doxorubicin metabolic process	3/81	10/18722	9.15979e-06	0.000399596	0.000261084	AKR1C1/AKR1C2/AKR1C3	3
BP	GO:1901214	regulation of neuron death	9/81	319/18722	9.61559e-06	0.000413027	0.000269859	BCL2/CCL2/FOS/GRID2/IFNG/JUN/MT3/MYB/PINK1	9
BP	GO:0031640	killing of cells of other organism	5/81	68/18722	1.12645e-05	0.000469411	0.000306699	ELANE/HAMP/IFNG/NLRP6/NOS2	5
BP	GO:0061912	selective autophagy	5/81	68/18722	1.12645e-05	0.000469411	0.000306699	BAG3/HSPB8/MAP1LC3C/MAPK3/PINK1	5
BP	GO:0071453	cellular response to oxygen levels	7/81	177/18722	1.15674e-05	0.000474944	0.000310315	BCL2/BNIP3/CAV1/HILPDA/MT3/NOX1/PINK1	7
BP	GO:0033002	muscle cell proliferation	8/81	248/18722	1.18348e-05	0.000478879	0.000312886	ALOX12/CDKN1A/ELANE/IFNG/IL6/JUN/MYB/NOX1	8
BP	GO:0022612	gland morphogenesis	6/81	118/18722	1.21788e-05	0.000479171	0.000313076	BCL2/CAV1/IL6/NKX2-3/NRG3/TP63	6
BP	GO:0045926	negative regulation of growth	8/81	249/18722	1.21852e-05	0.000479171	0.000313076	ALOX15B/BCL2/CDKN1A/CDKN2A/GDF15/MT1G/MT3/RGS4	8
BP	GO:0019372	lipoxygenase pathway	3/81	11/18722	1.25554e-05	0.00048687	0.000318107	ALOX12/ALOX15/ALOX15B	3
BP	GO:0007033	vacuole organization	7/81	180/18722	1.29034e-05	0.000493511	0.000322446	ATG9B/BAG3/GABARAPL1/MAP1LC3C/MT3/PINK1/TP53INP2	7
BP	GO:0097305	response to alcohol	8/81	253/18722	1.36759e-05	0.000515988	0.000337131	AKR1C2/AKR1C3/CDKN1A/CDO1/FOS/HAMP/PRKAA2/RGS4	8
BP	GO:0034976	response to endoplasmic reticulum stress	8/81	256/18722	1.48922e-05	0.000554388	0.000362221	ALOX15/ATF3/BCL2/CAV1/CHAC1/ITPR1/JUN/TRIB3	8
BP	GO:0018209	peptidyl-serine modification	9/81	338/18722	1.52477e-05	0.000560151	0.000365986	AURKA/BCL2/CAV1/IFNG/IL6/MAPK3/PINK1/PRKAA2/TFRC	9
BP	GO:0043588	skin development	8/81	263/18722	1.8089e-05	0.000655903	0.000428548	AKR1C3/ALOX12/ALOX15B/BCL2/STMN1/TP63/TXNIP/ZFP36	8
BP	GO:0051348	negative regulation of transferase activity	8/81	268/18722	2.07102e-05	0.000741317	0.000484355	CAV1/CDKN1A/CDKN2A/DUSP1/HSPB1/IFNG/TRIB3/ZFP36	8
BP	GO:0022407	regulation of cell-cell adhesion	10/81	448/18722	2.29279e-05	0.000810312	0.000529434	ALOX12/ALOX15/CAV1/CCL2/ELANE/ERBB2/IFNG/IL6/MYB/TFRC	10
BP	GO:0071900	regulation of protein serine/threonine kinase activity	9/81	359/18722	2.45368e-05	0.000856336	0.000559505	CAV1/CDKN1A/CDKN2A/DIRAS3/DUSP1/ELANE/ERBB2/IFNG/TRIB3	9
BP	GO:0000422	autophagy of mitochondrion	5/81	81/18722	2.64981e-05	0.000902227	0.000589489	ATG9B/BNIP3/GABARAPL1/MAP1LC3C/PINK1	5
BP	GO:0061726	mitochondrion disassembly	5/81	81/18722	2.64981e-05	0.000902227	0.000589489	ATG9B/BNIP3/GABARAPL1/MAP1LC3C/PINK1	5
BP	GO:0022409	positive regulation of cell-cell adhesion	8/81	284/18722	3.13414e-05	0.00105054	0.000686391	ALOX15/CAV1/CCL2/ELANE/IFNG/IL6/MYB/TFRC	8
BP	GO:0010660	regulation of muscle cell apoptotic process	5/81	84/18722	3.16065e-05	0.00105054	0.000686391	ALOX12/BAG3/BNIP3/CDKN2A/IFNG	5
BP	GO:0045981	positive regulation of nucleotide metabolic process	4/81	43/18722	3.52895e-05	0.00114568	0.000748552	IFNG/NOS2/PINK1/PRKAA2	4
BP	GO:1900544	positive regulation of purine nucleotide metabolic process	4/81	43/18722	3.52895e-05	0.00114568	0.000748552	IFNG/NOS2/PINK1/PRKAA2	4
BP	GO:0006469	negative regulation of protein kinase activity	7/81	212/18722	3.69754e-05	0.00117313	0.000766488	CAV1/CDKN1A/CDKN2A/DUSP1/HSPB1/IFNG/TRIB3	7
BP	GO:0043523	regulation of neuron apoptotic process	7/81	212/18722	3.69754e-05	0.00117313	0.000766488	BCL2/CCL2/GRID2/JUN/MT3/MYB/PINK1	7
BP	GO:0033135	regulation of peptidyl-serine phosphorylation	6/81	144/18722	3.76734e-05	0.00118184	0.000772182	BCL2/CAV1/IFNG/IL6/PINK1/TFRC	6
BP	GO:0042554	superoxide anion generation	4/81	44/18722	3.86912e-05	0.00120029	0.000784232	ALOX12/DUOX1/NOX1/NOX4	4
BP	GO:0010657	muscle cell apoptotic process	5/81	89/18722	4.17841e-05	0.00128199	0.000837616	ALOX12/BAG3/BNIP3/CDKN2A/IFNG	5
BP	GO:0008631	intrinsic apoptotic signaling pathway in response to oxidative stress	4/81	45/18722	4.23267e-05	0.00128452	0.00083927	BCL2/HSPB1/NOX1/PINK1	4
BP	GO:0045860	positive regulation of protein kinase activity	9/81	386/18722	4.32058e-05	0.0012971	0.000847488	CDKN1A/ELANE/ERBB2/IFNG/MT3/NOX4/NRG3/PINK1/VLDLR	9
BP	GO:0014074	response to purine-containing compound	6/81	148/18722	4.3927e-05	0.00130473	0.00085247	CDO1/DUOX1/DUSP1/FOS/JUN/NOX4	6
BP	GO:0042063	gliogenesis	8/81	301/18722	4.73066e-05	0.00139032	0.000908391	BNIP3/CCL2/ERBB2/IFNG/IL6/MAPK3/MT3/MYB	8
BP	GO:0043618	regulation of transcription from RNA polymerase II promoter in response to stress	4/81	47/18722	5.03385e-05	0.0014617	0.000955029	ATF3/BAG3/JUN/MT3	4
BP	GO:0042448	progesterone metabolic process	3/81	17/18722	5.07824e-05	0.0014617	0.000955029	AKR1C1/AKR1C2/AKR1C3	3
BP	GO:0090311	regulation of protein deacetylation	4/81	48/18722	5.47348e-05	0.00154667	0.00101055	IFNG/JDP2/PINK1/PRKAA2	4
BP	GO:0030856	regulation of epithelial cell differentiation	6/81	154/18722	5.48424e-05	0.00154667	0.00101055	ALOX15B/CAV1/IFNG/TP63/ZEB1/ZFP36	6
BP	GO:0070372	regulation of ERK1 and ERK2 cascade	8/81	309/18722	5.68924e-05	0.00158844	0.00103784	ALOX15/ATF3/CCL2/DUSP1/ERBB2/MAPK3/MT3/NLRP6	8
BP	GO:0030857	negative regulation of epithelial cell differentiation	4/81	49/18722	5.94048e-05	0.00162606	0.00106242	CAV1/IFNG/TP63/ZEB1	4
BP	GO:0043457	regulation of cellular respiration	4/81	49/18722	5.94048e-05	0.00162606	0.00106242	BNIP3/IFNG/NOS2/PINK1	4
BP	GO:0060249	anatomical structure homeostasis	8/81	314/18722	6.36677e-05	0.00172583	0.00112761	ALB/BAG3/BCL2/HAMP/HSPB1/IL6/TFRC/TP53INP2	8
BP	GO:0016053	organic acid biosynthetic process	8/81	316/18722	6.65597e-05	0.00178687	0.00116749	AKR1C3/ALOX12/ALOX15/ALOX15B/CDO1/PRKAA2/PSAT1/TRIB3	8
BP	GO:0002696	positive regulation of leukocyte activation	9/81	409/18722	6.75014e-05	0.00179489	0.00117273	BCL2/CAV1/CCL2/CDKN1A/HAMP/IFNG/IL6/MYB/TFRC	9
BP	GO:0006636	unsaturated fatty acid biosynthetic process	4/81	51/18722	6.96074e-05	0.00183343	0.00119791	AKR1C3/ALOX12/ALOX15/ALOX15B	4
BP	GO:0033673	negative regulation of kinase activity	7/81	237/18722	7.47999e-05	0.0019258	0.00125826	CAV1/CDKN1A/CDKN2A/DUSP1/HSPB1/IFNG/TRIB3	7
BP	GO:2000378	negative regulation of reactive oxygen species metabolic process	4/81	52/18722	7.51609e-05	0.0019258	0.00125826	BCL2/BNIP3/MT3/PINK1	4
BP	GO:0006633	fatty acid biosynthetic process	6/81	163/18722	7.51833e-05	0.0019258	0.00125826	AKR1C3/ALOX12/ALOX15/ALOX15B/PRKAA2/TRIB3	6
BP	GO:2001242	regulation of intrinsic apoptotic signaling pathway	6/81	164/18722	7.77715e-05	0.00197398	0.00128974	BCL2/CAV1/HELLS/HSPB1/NOX1/PINK1	6
BP	GO:1903039	positive regulation of leukocyte cell-cell adhesion	7/81	239/18722	7.88451e-05	0.0019832	0.00129577	CAV1/CCL2/ELANE/IFNG/IL6/MYB/TFRC	7
BP	GO:0043620	regulation of DNA-templated transcription in response to stress	4/81	53/18722	8.10302e-05	0.00201997	0.00131979	ATF3/BAG3/JUN/MT3	4
BP	GO:0050867	positive regulation of cell activation	9/81	420/18722	8.26865e-05	0.00204302	0.00133485	BCL2/CAV1/CCL2/CDKN1A/HAMP/IFNG/IL6/MYB/TFRC	9
BP	GO:0043651	linoleic acid metabolic process	3/81	20/18722	8.43415e-05	0.00204767	0.00133788	ALOX12/ALOX15/ALOX15B	3
BP	GO:0071379	cellular response to prostaglandin stimulus	3/81	20/18722	8.43415e-05	0.00204767	0.00133788	AKR1C2/AKR1C3/PRKAA2	3
BP	GO:0042060	wound healing	9/81	422/18722	8.57351e-05	0.00206356	0.00134827	ALOX12/ALOX15/CAV1/CDKN1A/DUOX1/ERBB2/HSPB1/IL6/NLRP6	9
BP	GO:0070371	ERK1 and ERK2 cascade	8/81	330/18722	9.00266e-05	0.00214833	0.00140365	ALOX15/ATF3/CCL2/DUSP1/ERBB2/MAPK3/MT3/NLRP6	8
BP	GO:0071216	cellular response to biotic stimulus	7/81	246/18722	9.44358e-05	0.00223445	0.00145992	CCL2/HAMP/IL6/MAPK3/NOS2/TXNIP/ZFP36	7
BP	GO:0070269	pyroptosis	3/81	21/18722	9.80918e-05	0.00226341	0.00147884	ELANE/GSDMC/NLRP6	3
BP	GO:0090141	positive regulation of mitochondrial fission	3/81	21/18722	9.80918e-05	0.00226341	0.00147884	AURKA/BNIP3/PINK1	3
BP	GO:1902644	tertiary alcohol metabolic process	3/81	21/18722	9.80918e-05	0.00226341	0.00147884	AKR1C1/AKR1C2/AKR1C3	3
BP	GO:0010332	response to gamma radiation	4/81	56/18722	0.000100641	0.00230319	0.00150484	BCL2/CDKN1A/FANCD2/NOX4	4
BP	GO:1903037	regulation of leukocyte cell-cell adhesion	8/81	336/18722	0.000101998	0.00231528	0.00151274	CAV1/CCL2/ELANE/ERBB2/IFNG/IL6/MYB/TFRC	8
BP	GO:0042391	regulation of membrane potential	9/81	434/18722	0.000106085	0.00238862	0.00156065	ALOX12/BCL2/BNIP3/CAV1/GRID1/GRID2/JUN/PINK1/RGS4	9
BP	GO:0045785	positive regulation of cell adhesion	9/81	437/18722	0.000111762	0.00249632	0.00163102	ALOX15/CAV1/CCL2/ELANE/ERBB2/IFNG/IL6/MYB/TFRC	9
BP	GO:0016137	glycoside metabolic process	3/81	22/18722	0.000113226	0.00250895	0.00163927	AKR1C1/AKR1C2/AKR1C3	3
BP	GO:0001836	release of cytochrome c from mitochondria	4/81	59/18722	0.000123488	0.00270479	0.00176723	BCL2/BNIP3/JUN/PINK1	4
BP	GO:0001676	long-chain fatty acid metabolic process	5/81	112/18722	0.000124971	0.00270479	0.00176723	AKR1C3/ALOX12/ALOX15/ALOX15B/MAPK3	5
BP	GO:0046632	alpha-beta T cell differentiation	5/81	112/18722	0.000124971	0.00270479	0.00176723	BCL2/IFNG/IL6/MYB/NKX2-3	5
BP	GO:1903008	organelle disassembly	5/81	114/18722	0.000135836	0.00291734	0.0019061	ATG9B/BNIP3/GABARAPL1/MAP1LC3C/PINK1	5
BP	GO:0019748	secondary metabolic process	4/81	61/18722	0.000140668	0.00299363	0.00195595	AKR1C1/AKR1C2/AKR1C3/BCL2	4
BP	GO:0046916	cellular transition metal ion homeostasis	5/81	115/18722	0.000141533	0.00299363	0.00195595	HAMP/IFNG/MT1G/MT3/TFRC	5
BP	GO:0006066	alcohol metabolic process	8/81	353/18722	0.000143288	0.00300798	0.00196533	AKR1C1/AKR1C2/AKR1C3/MIOX/MT3/PCK2/PRKAA2/VLDLR	8
BP	GO:2000310	regulation of NMDA receptor activity	3/81	24/18722	0.000147886	0.00308132	0.00201325	CCL2/IFNG/PINK1	3
BP	GO:0070265	necrotic cell death	4/81	62/18722	0.000149877	0.00309967	0.00202523	BNIP3/CAV1/MT3/NLRP6	4
BP	GO:2001233	regulation of apoptotic signaling pathway	8/81	356/18722	0.000151839	0.00311718	0.00203667	ATF3/BCL2/CAV1/HELLS/HSPB1/NOX1/PINK1/TP63	8
BP	GO:0009314	response to radiation	9/81	456/18722	0.000153969	0.00313783	0.00205017	BCL2/CDKN1A/DUSP1/ELANE/FANCD2/FOS/HAMP/JUN/NOX4	9
BP	GO:0070059	intrinsic apoptotic signaling pathway in response to endoplasmic reticulum stress	4/81	63/18722	0.000159514	0.00322498	0.00210711	BCL2/CHAC1/ITPR1/TRIB3	4
BP	GO:0001894	tissue homeostasis	7/81	268/18722	0.000160556	0.00322498	0.00210711	ALB/BCL2/HAMP/HSPB1/IL6/TFRC/TP53INP2	7
BP	GO:0061436	establishment of skin barrier	3/81	25/18722	0.000167529	0.00331731	0.00216743	ALOX12/STMN1/TP63	3
BP	GO:0090312	positive regulation of protein deacetylation	3/81	25/18722	0.000167529	0.00331731	0.00216743	IFNG/JDP2/PINK1	3
BP	GO:0009410	response to xenobiotic stimulus	9/81	462/18722	0.000169789	0.00332323	0.0021713	AKR1C1/BCL2/CDKN1A/FOS/JUN/NOS2/PRKAA2/TFRC/TXNIP	9
BP	GO:0051251	positive regulation of lymphocyte activation	8/81	362/18722	0.000170208	0.00332323	0.0021713	BCL2/CAV1/CCL2/CDKN1A/IFNG/IL6/MYB/TFRC	8
BP	GO:0051098	regulation of binding	8/81	363/18722	0.000173441	0.00336283	0.00219717	AURKA/CAV1/CDKN1A/IFNG/JUN/MAPK3/STMN1/TRIB3	8
BP	GO:0001819	positive regulation of cytokine production	9/81	467/18722	0.000183989	0.00351848	0.00229887	ALOX15B/ELANE/HILPDA/HSPB1/IFNG/IL6/MYB/NOS2/NOX1	9
BP	GO:0033674	positive regulation of kinase activity	9/81	467/18722	0.000183989	0.00351848	0.00229887	CDKN1A/ELANE/ERBB2/IFNG/MT3/NOX4/NRG3/PINK1/VLDLR	9
BP	GO:0007159	leukocyte cell-cell adhesion	8/81	371/18722	0.000201169	0.00379995	0.00248278	CAV1/CCL2/ELANE/ERBB2/IFNG/IL6/MYB/TFRC	8
BP	GO:0097237	cellular response to toxic substance	5/81	124/18722	0.00020143	0.00379995	0.00248278	ALB/DUOX1/HBA1/MT3/PINK1	5
BP	GO:0045862	positive regulation of proteolysis	8/81	372/18722	0.000204878	0.00383906	0.00250833	ALOX12/AURKA/CAV1/DLC1/IFNG/NLRP6/PINK1/TRIB3	8
BP	GO:0033561	regulation of water loss via skin	3/81	27/18722	0.000211728	0.00394097	0.00257491	ALOX12/STMN1/TP63	3
BP	GO:0043410	positive regulation of MAPK cascade	9/81	480/18722	0.00022562	0.00417173	0.00272569	ALOX15/CCL2/ELANE/ERBB2/GDF15/IL6/MAPK3/MT3/NOX1	9
BP	GO:0050878	regulation of body fluid levels	8/81	379/18722	0.000232447	0.00424588	0.00277413	ALOX12/CAV1/CDO1/HSPB1/IL6/NLRP6/STMN1/TP63	8
BP	GO:0016049	cell growth	9/81	482/18722	0.000232672	0.00424588	0.00277413	AURKA/BCL2/CDKN1A/CDKN2A/ERBB2/HAMP/MT3/NRG3/RGS4	9
BP	GO:0043467	regulation of generation of precursor metabolites and energy	5/81	130/18722	0.000250967	0.00452317	0.00295531	BNIP3/IFNG/NOS2/PINK1/PRKAA2	5
BP	GO:0042110	T cell activation	9/81	487/18722	0.000251107	0.00452317	0.00295531	BCL2/CAV1/CCL2/ERBB2/IFNG/IL6/MYB/NKX2-3/TFRC	9
BP	GO:0033028	myeloid cell apoptotic process	3/81	29/18722	0.000262854	0.00464486	0.00303481	BCL2/CDKN2A/IL6	3
BP	GO:0042759	long-chain fatty acid biosynthetic process	3/81	29/18722	0.000262854	0.00464486	0.00303481	ALOX12/ALOX15/ALOX15B	3
BP	GO:1902175	regulation of oxidative stress-induced intrinsic apoptotic signaling pathway	3/81	29/18722	0.000262854	0.00464486	0.00303481	HSPB1/NOX1/PINK1	3
BP	GO:0007569	cell aging	5/81	132/18722	0.00026938	0.00473024	0.0030906	BCL2/CDKN1A/CDKN2A/NOX4/TP63	5
BP	GO:0002573	myeloid leukocyte differentiation	6/81	208/18722	0.000284005	0.00495589	0.00323804	FOS/IFNG/JUN/MT1G/NKX2-3/TFRC	6
BP	GO:0034694	response to prostaglandin	3/81	30/18722	0.000291151	0.00502218	0.00328135	AKR1C2/AKR1C3/PRKAA2	3
BP	GO:0071222	cellular response to lipopolysaccharide	6/81	209/18722	0.000291402	0.00502218	0.00328135	CCL2/HAMP/IL6/MAPK3/NOS2/ZFP36	6
BP	GO:0051881	regulation of mitochondrial membrane potential	4/81	74/18722	0.000297222	0.00509107	0.00332636	ALOX12/BCL2/BNIP3/PINK1	4
BP	GO:0043491	protein kinase B signaling	6/81	211/18722	0.000306648	0.0052205	0.00341092	AKR1C2/AKR1C3/CCL2/GDF15/MT3/PINK1	6
BP	GO:0006986	response to unfolded protein	5/81	137/18722	0.000319904	0.00541317	0.00353681	ATF3/BAG3/CHAC1/HSPB1/HSPB8	5
BP	GO:0031100	animal organ regeneration	4/81	76/18722	0.000329247	0.00546532	0.00357088	AURKA/CDKN1A/HAMP/IL6	4
BP	GO:2000379	positive regulation of reactive oxygen species metabolic process	4/81	76/18722	0.000329247	0.00546532	0.00357088	AKR1C1/AKR1C3/CDKN1A/NOX4	4
BP	GO:0072330	monocarboxylic acid biosynthetic process	6/81	214/18722	0.000330685	0.00546532	0.00357088	AKR1C3/ALOX12/ALOX15/ALOX15B/PRKAA2/TRIB3	6
BP	GO:0055076	transition metal ion homeostasis	5/81	138/18722	0.000330816	0.00546532	0.00357088	HAMP/IFNG/MT1G/MT3/TFRC	5
BP	GO:0030216	keratinocyte differentiation	5/81	139/18722	0.000342008	0.00561697	0.00366997	AKR1C3/ALOX15B/TP63/TXNIP/ZFP36	5
BP	GO:0009612	response to mechanical stimulus	6/81	216/18722	0.000347514	0.00564105	0.00368569	BAG3/BNIP3/FOS/JUN/MAPK3/TXNIP	6
BP	GO:0050870	positive regulation of T cell activation	6/81	216/18722	0.000347514	0.00564105	0.00368569	CAV1/CCL2/IFNG/IL6/MYB/TFRC	6
BP	GO:0042744	hydrogen peroxide catabolic process	3/81	32/18722	0.000353482	0.00567197	0.0037059	DUOX1/HBA1/MT3	3
BP	GO:0090140	regulation of mitochondrial fission	3/81	32/18722	0.000353482	0.00567197	0.0037059	AURKA/BNIP3/PINK1	3
BP	GO:0071219	cellular response to molecule of bacterial origin	6/81	221/18722	0.000392534	0.00626259	0.00409179	CCL2/HAMP/IL6/MAPK3/NOS2/ZFP36	6
BP	GO:0050920	regulation of chemotaxis	6/81	223/18722	0.000411769	0.00653215	0.00426791	CCL2/DUSP1/ELANE/HSPB1/IL6/MAPK3	6
BP	GO:0001558	regulation of cell growth	8/81	414/18722	0.00041996	0.00653747	0.00427139	BCL2/CDKN1A/CDKN2A/ERBB2/HAMP/MT3/NRG3/RGS4	8
BP	GO:0048708	astrocyte differentiation	4/81	81/18722	0.000420033	0.00653747	0.00427139	IFNG/IL6/MAPK3/MT3	4
BP	GO:0046394	carboxylic acid biosynthetic process	7/81	314/18722	0.000420042	0.00653747	0.00427139	AKR1C3/ALOX12/ALOX15/ALOX15B/PRKAA2/PSAT1/TRIB3	7
BP	GO:0002446	neutrophil mediated immunity	3/81	34/18722	0.000423811	0.00653747	0.00427139	ELANE/IL6/NLRP6	3
BP	GO:0010661	positive regulation of muscle cell apoptotic process	3/81	34/18722	0.000423811	0.00653747	0.00427139	BNIP3/CDKN2A/IFNG	3
BP	GO:0010001	glial cell differentiation	6/81	225/18722	0.000431733	0.00662307	0.00432732	BNIP3/ERBB2/IFNG/IL6/MAPK3/MT3	6
BP	GO:0070661	leukocyte proliferation	7/81	318/18722	0.000453056	0.0068264	0.00446017	BCL2/CDKN1A/ERBB2/HELLS/IL6/MAPK3/TFRC	7
BP	GO:0010212	response to ionizing radiation	5/81	148/18722	0.000456108	0.0068264	0.00446017	BCL2/CDKN1A/FANCD2/HAMP/NOX4	5
BP	GO:0043367	CD4-positive, alpha-beta T cell differentiation	4/81	83/18722	0.000460906	0.0068264	0.00446017	IFNG/IL6/MYB/NKX2-3	4
BP	GO:0051899	membrane depolarization	4/81	83/18722	0.000460906	0.0068264	0.00446017	ALOX12/BCL2/CAV1/JUN	4
BP	GO:0008202	steroid metabolic process	7/81	319/18722	0.000461626	0.0068264	0.00446017	AKR1C1/AKR1C2/AKR1C3/IFNG/MT3/PRKAA2/VLDLR	7
BP	GO:0032102	negative regulation of response to external stimulus	8/81	420/18722	0.000461937	0.0068264	0.00446017	ALOX12/CCL2/DUSP1/ELANE/GRID2/HAMP/NLRP6/ZFP36	8
BP	GO:0097421	liver regeneration	3/81	35/18722	0.000462103	0.0068264	0.00446017	AURKA/HAMP/IL6	3
BP	GO:1900542	regulation of purine nucleotide metabolic process	4/81	84/18722	0.000482371	0.00708831	0.00463129	IFNG/NOS2/PINK1/PRKAA2	4
BP	GO:0070665	positive regulation of leukocyte proliferation	5/81	150/18722	0.000484948	0.00708887	0.00463166	BCL2/CDKN1A/IL6/MAPK3/TFRC	5
BP	GO:0071456	cellular response to hypoxia	5/81	151/18722	0.000499873	0.00726119	0.00474425	BCL2/BNIP3/HILPDA/MT3/PINK1	5
BP	GO:0008207	C21-steroid hormone metabolic process	3/81	36/18722	0.000502545	0.00726119	0.00474425	AKR1C1/AKR1C2/AKR1C3	3
BP	GO:0071277	cellular response to calcium ion	4/81	85/18722	0.000504539	0.00726119	0.00474425	AKR1C3/ALOX15/FOS/PRKAA2	4
BP	GO:1903131	mononuclear cell differentiation	8/81	426/18722	0.000507268	0.00726304	0.00474545	BCL2/ERBB2/IFNG/IL6/JUN/MT1G/MYB/NKX2-3	8
BP	GO:0098754	detoxification	5/81	152/18722	0.000515141	0.00733813	0.00479452	ALB/DUOX1/HBA1/MT1G/MT3	5
BP	GO:0006140	regulation of nucleotide metabolic process	4/81	86/18722	0.000527423	0.00747494	0.00488391	IFNG/NOS2/PINK1/PRKAA2	4
BP	GO:2000116	regulation of cysteine-type endopeptidase activity	6/81	235/18722	0.000543181	0.00761082	0.00497269	ALOX12/BIRC5/DLC1/MT3/NLRP6/TP63	6
BP	GO:0032570	response to progesterone	3/81	37/18722	0.000545188	0.00761082	0.00497269	CAV1/FOS/TXNIP	3
BP	GO:0045616	regulation of keratinocyte differentiation	3/81	37/18722	0.000545188	0.00761082	0.00497269	ALOX15B/TP63/ZFP36	3
BP	GO:0001776	leukocyte homeostasis	4/81	87/18722	0.000551036	0.00765419	0.00500102	BCL2/IL6/NKX2-3/TSC22D3	4
BP	GO:0050863	regulation of T cell activation	7/81	329/18722	0.000554661	0.0076664	0.005009	CAV1/CCL2/ERBB2/IFNG/IL6/MYB/TFRC	7
BP	GO:0071214	cellular response to abiotic stimulus	7/81	331/18722	0.000574945	0.00786885	0.00514128	BAG3/BNIP3/CDKN1A/HAMP/MAPK3/NOX1/NOX4	7
BP	GO:0104004	cellular response to environmental stimulus	7/81	331/18722	0.000574945	0.00786885	0.00514128	BAG3/BNIP3/CDKN1A/HAMP/MAPK3/NOX1/NOX4	7
BP	GO:0046631	alpha-beta T cell activation	5/81	156/18722	0.00057975	0.00789592	0.00515896	BCL2/IFNG/IL6/MYB/NKX2-3	5
BP	GO:0071398	cellular response to fatty acid	3/81	38/18722	0.000590079	0.00795894	0.00520014	AKR1C1/AKR1C2/AKR1C3	3
BP	GO:1903580	positive regulation of ATP metabolic process	3/81	38/18722	0.000590079	0.00795894	0.00520014	IFNG/PINK1/PRKAA2	3
BP	GO:0062012	regulation of small molecule metabolic process	7/81	334/18722	0.000606475	0.00814076	0.00531893	AKR1C3/CAV1/IFNG/NOS2/PINK1/PRKAA2/TRIB3	7
BP	GO:0035966	response to topologically incorrect protein	5/81	159/18722	0.000632065	0.00844367	0.00551684	ATF3/BAG3/CHAC1/HSPB1/HSPB8	5
BP	GO:0016572	histone phosphorylation	3/81	39/18722	0.000637266	0.00847261	0.00553575	AURKA/MAPK3/PRKAA2	3
BP	GO:0022411	cellular component disassembly	8/81	443/18722	0.000655671	0.00867599	0.00566864	ATG9B/BNIP3/ELANE/GABARAPL1/IL6/MAP1LC3C/PINK1/STMN1	8
BP	GO:0036294	cellular response to decreased oxygen levels	5/81	161/18722	0.000668858	0.00880873	0.00575537	BCL2/BNIP3/HILPDA/MT3/PINK1	5
BP	GO:0070663	regulation of leukocyte proliferation	6/81	245/18722	0.000675854	0.00885006	0.00578237	BCL2/CDKN1A/ERBB2/IL6/MAPK3/TFRC	6
BP	GO:0031058	positive regulation of histone modification	4/81	92/18722	0.000680499	0.00885006	0.00578237	JDP2/MAPK3/MYB/PINK1	4
BP	GO:1901661	quinone metabolic process	3/81	40/18722	0.000686796	0.00885006	0.00578237	AKR1C1/AKR1C2/AKR1C3	3
BP	GO:0034250	positive regulation of cellular amide metabolic process	5/81	162/18722	0.000687845	0.00885006	0.00578237	ERBB2/IFNG/IL6/MAPK3/PINK1	5
BP	GO:0051100	negative regulation of binding	5/81	162/18722	0.000687845	0.00885006	0.00578237	AURKA/CAV1/CDKN1A/JUN/MAPK3	5
BP	GO:0001933	negative regulation of protein phosphorylation	7/81	342/18722	0.000697328	0.00893092	0.0058352	CAV1/CDKN1A/CDKN2A/DUSP1/HSPB1/IFNG/TRIB3	7
BP	GO:0032091	negative regulation of protein binding	4/81	94/18722	0.00073785	0.00940674	0.00614609	AURKA/CAV1/CDKN1A/MAPK3	4
BP	GO:0036473	cell death in response to oxidative stress	4/81	95/18722	0.00076777	0.0097437	0.00636625	BCL2/HSPB1/NOX1/PINK1	4
BP	GO:0000266	mitochondrial fission	3/81	42/18722	0.00079307	0.00986513	0.00644559	AURKA/BNIP3/PINK1	3
BP	GO:0010939	regulation of necrotic cell death	3/81	42/18722	0.00079307	0.00986513	0.00644559	BNIP3/CAV1/MT3	3
BP	GO:0030890	positive regulation of B cell proliferation	3/81	42/18722	0.00079307	0.00986513	0.00644559	BCL2/CDKN1A/TFRC	3
BP	GO:1904037	positive regulation of epithelial cell apoptotic process	3/81	42/18722	0.00079307	0.00986513	0.00644559	AKR1C3/CCL2/IL6	3
BP	GO:1901655	cellular response to ketone	4/81	96/18722	0.000798538	0.00986513	0.00644559	AKR1C2/AKR1C3/PCK2/PRKAA2	4
BP	GO:1904035	regulation of epithelial cell apoptotic process	4/81	96/18722	0.000798538	0.00986513	0.00644559	AKR1C3/CCL2/IL6/ZFP36	4
BP	GO:0034756	regulation of iron ion transport	2/81	10/18722	0.000813446	0.010005	0.00653699	HAMP/IFNG	2
BP	GO:1901216	positive regulation of neuron death	4/81	97/18722	0.000830168	0.0101659	0.00664211	FOS/IFNG/JUN/MYB	4
BP	GO:0052547	regulation of peptidase activity	8/81	461/18722	0.000849247	0.0102493	0.00669658	ALOX12/BIRC5/CAV1/DLC1/MT3/NLRP6/PINK1/TP63	8
BP	GO:0014002	astrocyte development	3/81	43/18722	0.000849904	0.0102493	0.00669658	IFNG/IL6/MT3	3
BP	GO:0042771	intrinsic apoptotic signaling pathway in response to DNA damage by p53 class mediator	3/81	43/18722	0.000849904	0.0102493	0.00669658	BCL2/CDKN1A/TP63	3
BP	GO:0007259	receptor signaling pathway via JAK-STAT	5/81	170/18722	0.000854632	0.0102493	0.00669658	CAV1/CCL2/HAMP/IFNG/IL6	5
BP	GO:0032642	regulation of chemokine production	4/81	98/18722	0.000862672	0.0102493	0.00669658	ALOX15B/ELANE/IFNG/IL6	4
BP	GO:0070301	cellular response to hydrogen peroxide	4/81	98/18722	0.000862672	0.0102493	0.00669658	BNIP3/IL6/MYB/PINK1	4
BP	GO:2001243	negative regulation of intrinsic apoptotic signaling pathway	4/81	98/18722	0.000862672	0.0102493	0.00669658	BCL2/HELLS/HSPB1/PINK1	4
BP	GO:0030217	T cell differentiation	6/81	257/18722	0.000866819	0.0102549	0.00670025	BCL2/ERBB2/IFNG/IL6/MYB/NKX2-3	6
BP	GO:0032602	chemokine production	4/81	99/18722	0.000896064	0.0105562	0.00689709	ALOX15B/ELANE/IFNG/IL6	4
BP	GO:0045124	regulation of bone resorption	3/81	44/18722	0.000909261	0.0106666	0.00696926	HAMP/IL6/TFRC	3
BP	GO:0006476	protein deacetylation	4/81	101/18722	0.000965565	0.0112047	0.00732085	IFNG/JDP2/PINK1/PRKAA2	4
BP	GO:0098869	cellular oxidant detoxification	4/81	101/18722	0.000965565	0.0112047	0.00732085	ALB/DUOX1/HBA1/MT3	4
BP	GO:0048546	digestive tract morphogenesis	3/81	45/18722	0.000971185	0.0112047	0.00732085	BCL2/NKX2-3/TP63	3
BP	GO:2000273	positive regulation of signaling receptor activity	3/81	45/18722	0.000971185	0.0112047	0.00732085	CCL2/IFNG/PINK1	3
BP	GO:0030656	regulation of vitamin metabolic process	2/81	11/18722	0.000991421	0.0112982	0.00738188	AKR1C3/IFNG	2
BP	GO:0035404	histone-serine phosphorylation	2/81	11/18722	0.000991421	0.0112982	0.00738188	AURKA/PRKAA2	2
BP	GO:0070944	neutrophil-mediated killing of bacterium	2/81	11/18722	0.000991421	0.0112982	0.00738188	ELANE/NLRP6	2
BP	GO:0035710	CD4-positive, alpha-beta T cell activation	4/81	102/18722	0.0010017	0.0113689	0.0074281	IFNG/IL6/MYB/NKX2-3	4
BP	GO:0043405	regulation of MAP kinase activity	5/81	177/18722	0.00102383	0.011573	0.00756144	CAV1/DUSP1/ELANE/ERBB2/TRIB3	5
BP	GO:0034198	cellular response to amino acid starvation	3/81	46/18722	0.00103572	0.0116602	0.00761842	ATF3/CDKN1A/MAPK3	3
BP	GO:0043409	negative regulation of MAPK cascade	5/81	180/18722	0.00110349	0.0123732	0.00808432	ATF3/CAV1/DUSP1/NLRP6/PINK1	5
BP	GO:0000041	transition metal ion transport	4/81	105/18722	0.00111581	0.0124613	0.00814186	HAMP/IFNG/MT3/TFRC	4
BP	GO:0097696	receptor signaling pathway via STAT	5/81	181/18722	0.00113104	0.0125811	0.00822012	CAV1/CCL2/HAMP/IFNG/IL6	5
BP	GO:0048872	homeostasis of number of cells	6/81	272/18722	0.00116129	0.0128663	0.00840647	BCL2/HAMP/IL6/NKX2-3/TSC22D3/ZFP36	6
BP	GO:0070943	neutrophil-mediated killing of symbiont cell	2/81	12/18722	0.00118637	0.0129896	0.008487	ELANE/NLRP6	2
BP	GO:0072584	caveolin-mediated endocytosis	2/81	12/18722	0.00118637	0.0129896	0.008487	CAV1/MAPK3	2
BP	GO:0097201	negative regulation of transcription from RNA polymerase II promoter in response to stress	2/81	12/18722	0.00118637	0.0129896	0.008487	BAG3/JUN	2
BP	GO:0008637	apoptotic mitochondrial changes	4/81	107/18722	0.00119676	0.0130522	0.00852789	BCL2/BNIP3/JUN/PINK1	4
BP	GO:0006692	prostanoid metabolic process	3/81	49/18722	0.00124539	0.0133224	0.00870444	AKR1C1/AKR1C2/AKR1C3	3
BP	GO:0006693	prostaglandin metabolic process	3/81	49/18722	0.00124539	0.0133224	0.00870444	AKR1C1/AKR1C2/AKR1C3	3
BP	GO:0010823	negative regulation of mitochondrion organization	3/81	49/18722	0.00124539	0.0133224	0.00870444	BNIP3/PINK1/TFRC	3
BP	GO:0070849	response to epidermal growth factor	3/81	49/18722	0.00124539	0.0133224	0.00870444	ERBB2/MAPK3/ZFP36	3
BP	GO:1990928	response to amino acid starvation	3/81	49/18722	0.00124539	0.0133224	0.00870444	ATF3/CDKN1A/MAPK3	3
BP	GO:1903829	positive regulation of cellular protein localization	6/81	276/18722	0.00125144	0.0133359	0.00871329	BAG3/ERBB2/IFNG/PINK1/PRKAA2/TFRC	6
BP	GO:0030099	myeloid cell differentiation	7/81	381/18722	0.00130654	0.0138702	0.00906238	FOS/IFNG/JUN/MT1G/NKX2-3/TFRC/ZFP36	7
BP	GO:1901570	fatty acid derivative biosynthetic process	3/81	50/18722	0.00132078	0.0139682	0.00912642	ALOX12/ALOX15/ALOX15B	3
BP	GO:0001906	cell killing	5/81	188/18722	0.0013384	0.0140482	0.00917867	ELANE/HAMP/IFNG/NLRP6/NOS2	5
BP	GO:0030308	negative regulation of cell growth	5/81	188/18722	0.0013384	0.0140482	0.00917867	BCL2/CDKN1A/CDKN2A/MT3/RGS4	5
BP	GO:0042326	negative regulation of phosphorylation	7/81	385/18722	0.00138721	0.0141802	0.00926494	CAV1/CDKN1A/CDKN2A/DUSP1/HSPB1/IFNG/TRIB3	7
BP	GO:0045786	negative regulation of cell cycle	7/81	385/18722	0.00138721	0.0141802	0.00926494	ALOX15B/BCL2/CCL2/CDKN1A/CDKN2A/DUSP1/FANCD2	7
BP	GO:0006995	cellular response to nitrogen starvation	2/81	13/18722	0.00139814	0.0141802	0.00926494	GABARAPL1/MAP1LC3C	2
BP	GO:0010635	regulation of mitochondrial fusion	2/81	13/18722	0.00139814	0.0141802	0.00926494	BNIP3/TFRC	2
BP	GO:0043562	cellular response to nitrogen levels	2/81	13/18722	0.00139814	0.0141802	0.00926494	GABARAPL1/MAP1LC3C	2
BP	GO:0051709	regulation of killing of cells of other organism	2/81	13/18722	0.00139814	0.0141802	0.00926494	IFNG/NOS2	2
BP	GO:0098840	protein transport along microtubule	2/81	13/18722	0.00139814	0.0141802	0.00926494	BAG3/HSPB1	2
BP	GO:0099118	microtubule-based protein transport	2/81	13/18722	0.00139814	0.0141802	0.00926494	BAG3/HSPB1	2
BP	GO:0046850	regulation of bone remodeling	3/81	51/18722	0.00139898	0.0141802	0.00926494	HAMP/IL6/TFRC	3
BP	GO:0050727	regulation of inflammatory response	7/81	386/18722	0.00140797	0.0141802	0.00926494	ALOX15/ELANE/HAMP/IFNG/IL6/NLRP6/ZFP36	7
BP	GO:0002526	acute inflammatory response	4/81	112/18722	0.00141701	0.0141802	0.00926494	ELANE/HAMP/IL6/NLRP6	4
BP	GO:0035601	protein deacylation	4/81	112/18722	0.00141701	0.0141802	0.00926494	IFNG/JDP2/PINK1/PRKAA2	4
BP	GO:0048640	negative regulation of developmental growth	4/81	112/18722	0.00141701	0.0141802	0.00926494	CDKN1A/GDF15/MT3/RGS4	4
BP	GO:0040013	negative regulation of locomotion	7/81	391/18722	0.00151547	0.0150576	0.00983822	ALOX15B/BCL2/CCL2/DLC1/DUSP1/ELANE/NRG3	7
BP	GO:0042176	regulation of protein catabolic process	7/81	391/18722	0.00151547	0.0150576	0.00983822	AURKA/CAV1/HAMP/IFNG/NOS2/PINK1/TRIB3	7
BP	GO:0002285	lymphocyte activation involved in immune response	5/81	194/18722	0.00153744	0.0152217	0.00994542	IFNG/IL6/MYB/NKX2-3/TFRC	5
BP	GO:0046651	lymphocyte proliferation	6/81	288/18722	0.00155433	0.0153345	0.0100191	BCL2/CDKN1A/ERBB2/HELLS/IL6/TFRC	6
BP	GO:0043393	regulation of protein binding	5/81	196/18722	0.00160839	0.0156601	0.0102319	AURKA/CAV1/CDKN1A/MAPK3/TRIB3	5
BP	GO:0044403	biological process involved in symbiotic interaction	6/81	290/18722	0.00160981	0.0156601	0.0102319	CAV1/ELANE/JUN/NLRP6/SLC1A5/TFRC	6
BP	GO:0098732	macromolecule deacylation	4/81	116/18722	0.00161245	0.0156601	0.0102319	IFNG/JDP2/PINK1/PRKAA2	4
BP	GO:1990748	cellular detoxification	4/81	116/18722	0.00161245	0.0156601	0.0102319	ALB/DUOX1/HBA1/MT3	4
BP	GO:0036295	cellular response to increased oxygen levels	2/81	14/18722	0.00162659	0.0156601	0.0102319	CAV1/NOX1	2
BP	GO:0070942	neutrophil mediated cytotoxicity	2/81	14/18722	0.00162659	0.0156601	0.0102319	ELANE/NLRP6	2
BP	GO:1901857	positive regulation of cellular respiration	2/81	14/18722	0.00162659	0.0156601	0.0102319	IFNG/PINK1	2
BP	GO:0032943	mononuclear cell proliferation	6/81	291/18722	0.00163811	0.0157168	0.0102689	BCL2/CDKN1A/ERBB2/HELLS/IL6/TFRC	6
BP	GO:0010952	positive regulation of peptidase activity	5/81	197/18722	0.00164475	0.0157265	0.0102752	ALOX12/CAV1/DLC1/NLRP6/PINK1	5
BP	GO:0031099	regeneration	5/81	198/18722	0.00168172	0.0160251	0.0104703	AURKA/BCL2/CDKN1A/HAMP/IL6	5
BP	GO:0046164	alcohol catabolic process	3/81	55/18722	0.00174066	0.0165304	0.0108005	AKR1C3/MIOX/MT3	3
BP	GO:0051897	positive regulation of protein kinase B signaling	4/81	120/18722	0.00182592	0.017199	0.0112373	AKR1C2/AKR1C3/GDF15/PINK1	4
BP	GO:0071901	negative regulation of protein serine/threonine kinase activity	4/81	120/18722	0.00182592	0.017199	0.0112373	CAV1/CDKN1A/CDKN2A/DUSP1	4
BP	GO:0045599	negative regulation of fat cell differentiation	3/81	56/18722	0.00183349	0.017199	0.0112373	IL6/JDP2/TRIB3	3
BP	GO:0009913	epidermal cell differentiation	5/81	202/18722	0.00183571	0.017199	0.0112373	AKR1C3/ALOX15B/TP63/TXNIP/ZFP36	5
BP	GO:0010273	detoxification of copper ion	2/81	15/18722	0.00187157	0.0172456	0.0112678	MT1G/MT3	2
BP	GO:0010940	positive regulation of necrotic cell death	2/81	15/18722	0.00187157	0.0172456	0.0112678	BNIP3/MT3	2
BP	GO:0015671	oxygen transport	2/81	15/18722	0.00187157	0.0172456	0.0112678	HBA1/NGB	2
BP	GO:0035358	regulation of peroxisome proliferator activated receptor signaling pathway	2/81	15/18722	0.00187157	0.0172456	0.0112678	ALOX15/ALOX15B	2
BP	GO:1990169	stress response to copper ion	2/81	15/18722	0.00187157	0.0172456	0.0112678	MT1G/MT3	2
BP	GO:1904019	epithelial cell apoptotic process	4/81	121/18722	0.00188221	0.0172866	0.0112945	AKR1C3/CCL2/IL6/ZFP36	4
BP	GO:0050891	multicellular organismal water homeostasis	3/81	57/18722	0.00192936	0.0176616	0.0115395	ALOX12/STMN1/TP63	3
BP	GO:0002688	regulation of leukocyte chemotaxis	4/81	122/18722	0.00193968	0.017698	0.0115634	CCL2/DUSP1/IL6/MAPK3	4
BP	GO:0002763	positive regulation of myeloid leukocyte differentiation	3/81	58/18722	0.0020283	0.0182091	0.0118973	FOS/IFNG/JUN	3
BP	GO:0002931	response to ischemia	3/81	58/18722	0.0020283	0.0182091	0.0118973	BCL2/CAV1/PINK1	3
BP	GO:0006826	iron ion transport	3/81	58/18722	0.0020283	0.0182091	0.0118973	HAMP/IFNG/TFRC	3
BP	GO:0010043	response to zinc ion	3/81	58/18722	0.0020283	0.0182091	0.0118973	HAMP/MT1G/MT3	3
BP	GO:0045604	regulation of epidermal cell differentiation	3/81	58/18722	0.0020283	0.0182091	0.0118973	ALOX15B/TP63/ZFP36	3
BP	GO:0016032	viral process	7/81	415/18722	0.00212389	0.018727	0.0122357	BCL2/CAV1/CCL2/JUN/SLC1A5/TFRC/ZFP36	7
BP	GO:0043281	regulation of cysteine-type endopeptidase activity involved in apoptotic process	5/81	209/18722	0.00212976	0.018727	0.0122357	ALOX12/BIRC5/DLC1/MT3/TP63	5
BP	GO:0035306	positive regulation of dephosphorylation	3/81	59/18722	0.00213034	0.018727	0.0122357	DLC1/IFNG/PINK1	3
BP	GO:0034393	positive regulation of smooth muscle cell apoptotic process	2/81	16/18722	0.00213295	0.018727	0.0122357	CDKN2A/IFNG	2
BP	GO:0042574	retinal metabolic process	2/81	16/18722	0.00213295	0.018727	0.0122357	AKR1C1/AKR1C3	2
BP	GO:0045779	negative regulation of bone resorption	2/81	16/18722	0.00213295	0.018727	0.0122357	HAMP/IL6	2
BP	GO:0051770	positive regulation of nitric-oxide synthase biosynthetic process	2/81	16/18722	0.00213295	0.018727	0.0122357	CCL2/IFNG	2
BP	GO:0002685	regulation of leukocyte migration	5/81	210/18722	0.00217441	0.0190312	0.0124344	CCL2/DUSP1/ELANE/IL6/MAPK3	5
BP	GO:2001235	positive regulation of apoptotic signaling pathway	4/81	126/18722	0.00218176	0.0190359	0.0124375	ATF3/CAV1/NOX1/TP63	4
BP	GO:0042180	cellular ketone metabolic process	5/81	211/18722	0.00221975	0.019307	0.0126146	AKR1C1/AKR1C2/AKR1C3/CAV1/TRIB3	5
BP	GO:0048565	digestive tract development	4/81	127/18722	0.00224539	0.0194693	0.0127207	BCL2/CDKN1A/NKX2-3/TP63	4
BP	GO:0071384	cellular response to corticosteroid stimulus	3/81	61/18722	0.00234388	0.0202604	0.0132376	AKR1C3/PCK2/ZFP36	3
BP	GO:0010224	response to UV-B	2/81	17/18722	0.00241057	0.0206451	0.0134889	BCL2/CDKN1A	2
BP	GO:0090399	replicative senescence	2/81	17/18722	0.00241057	0.0206451	0.0134889	CDKN1A/CDKN2A	2
BP	GO:2000811	negative regulation of anoikis	2/81	17/18722	0.00241057	0.0206451	0.0134889	BCL2/CAV1	2
BP	GO:0032731	positive regulation of interleukin-1 beta production	3/81	62/18722	0.00245544	0.0209012	0.0136562	HSPB1/IFNG/IL6	3
BP	GO:0032757	positive regulation of interleukin-8 production	3/81	62/18722	0.00245544	0.0209012	0.0136562	ELANE/IL6/NOS2	3
BP	GO:0099601	regulation of neurotransmitter receptor activity	3/81	63/18722	0.00257024	0.0218119	0.0142512	CCL2/IFNG/PINK1	3
BP	GO:0097191	extrinsic apoptotic signaling pathway	5/81	219/18722	0.00260764	0.0220622	0.0144148	ATF3/BAG3/BCL2/CAV1/IFNG	5
BP	GO:0030104	water homeostasis	3/81	64/18722	0.0026883	0.0225385	0.014726	ALOX12/STMN1/TP63	3
BP	GO:0030888	regulation of B cell proliferation	3/81	64/18722	0.0026883	0.0225385	0.014726	BCL2/CDKN1A/TFRC	3
BP	GO:0070542	response to fatty acid	3/81	64/18722	0.0026883	0.0225385	0.014726	AKR1C1/AKR1C2/AKR1C3	3
BP	GO:0046851	negative regulation of bone remodeling	2/81	18/18722	0.0027043	0.0225385	0.014726	HAMP/IL6	2
BP	GO:0061687	detoxification of inorganic compound	2/81	18/18722	0.0027043	0.0225385	0.014726	MT1G/MT3	2
BP	GO:0008544	epidermis development	6/81	324/18722	0.00280393	0.0232088	0.015164	AKR1C3/ALOX15B/BCL2/TP63/TXNIP/ZFP36	6
BP	GO:0045453	bone resorption	3/81	65/18722	0.00280967	0.0232088	0.015164	HAMP/IL6/TFRC	3
BP	GO:0045682	regulation of epidermis development	3/81	65/18722	0.00280967	0.0232088	0.015164	ALOX15B/TP63/ZFP36	3
BP	GO:0045727	positive regulation of translation	4/81	136/18722	0.00287671	0.0236926	0.01548	ERBB2/IL6/MAPK3/PINK1	4
BP	GO:0051235	maintenance of location	6/81	326/18722	0.0028905	0.0237361	0.0155085	ALB/CAV1/HILPDA/IL6/ITPR1/PINK1	6
BP	GO:0050670	regulation of lymphocyte proliferation	5/81	225/18722	0.00292928	0.0239553	0.0156517	BCL2/CDKN1A/ERBB2/IL6/TFRC	5
BP	GO:0050922	negative regulation of chemotaxis	3/81	66/18722	0.00293436	0.0239553	0.0156517	CCL2/DUSP1/ELANE	3
BP	GO:0050671	positive regulation of lymphocyte proliferation	4/81	137/18722	0.00295361	0.0239723	0.0156628	BCL2/CDKN1A/IL6/TFRC	4
BP	GO:0055123	digestive system development	4/81	137/18722	0.00295361	0.0239723	0.0156628	BCL2/CDKN1A/NKX2-3/TP63	4
BP	GO:0045936	negative regulation of phosphate metabolic process	7/81	441/18722	0.00298079	0.0241228	0.0157611	CAV1/CDKN1A/CDKN2A/DUSP1/HSPB1/IFNG/TRIB3	7
BP	GO:0031065	positive regulation of histone deacetylation	2/81	19/18722	0.00301399	0.0241334	0.015768	JDP2/PINK1	2
BP	GO:0045821	positive regulation of glycolytic process	2/81	19/18722	0.00301399	0.0241334	0.015768	IFNG/PRKAA2	2
BP	GO:0097501	stress response to metal ion	2/81	19/18722	0.00301399	0.0241334	0.015768	MT1G/MT3	2
BP	GO:0010563	negative regulation of phosphorus metabolic process	7/81	442/18722	0.00301836	0.0241334	0.015768	CAV1/CDKN1A/CDKN2A/DUSP1/HSPB1/IFNG/TRIB3	7
BP	GO:0032946	positive regulation of mononuclear cell proliferation	4/81	138/18722	0.0030319	0.0241334	0.015768	BCL2/CDKN1A/IL6/TFRC	4
BP	GO:0032944	regulation of mononuclear cell proliferation	5/81	227/18722	0.0030426	0.0241334	0.015768	BCL2/CDKN1A/ERBB2/IL6/TFRC	5
BP	GO:0046777	protein autophosphorylation	5/81	227/18722	0.0030426	0.0241334	0.015768	AURKA/CAV1/ERBB2/MAPK3/PINK1	5
BP	GO:0006879	cellular iron ion homeostasis	3/81	67/18722	0.00306241	0.0241421	0.0157737	HAMP/IFNG/TFRC	3
BP	GO:0070527	platelet aggregation	3/81	67/18722	0.00306241	0.0241421	0.0157737	ALOX12/HSPB1/IL6	3
BP	GO:0048638	regulation of developmental growth	6/81	330/18722	0.00306964	0.0241421	0.0157737	BCL2/CDKN1A/GDF15/HAMP/MT3/RGS4	6
BP	GO:0045598	regulation of fat cell differentiation	4/81	139/18722	0.0031116	0.0244033	0.0159444	IL6/JDP2/TRIB3/ZFP36	4
BP	GO:0045444	fat cell differentiation	5/81	229/18722	0.00315907	0.0246372	0.0160972	BNIP3/IL6/JDP2/TRIB3/ZFP36	5
BP	GO:0071356	cellular response to tumor necrosis factor	5/81	229/18722	0.00315907	0.0246372	0.0160972	CCL2/HAMP/MAPK3/PCK2/ZFP36	5
BP	GO:0002294	CD4-positive, alpha-beta T cell differentiation involved in immune response	3/81	68/18722	0.00319385	0.0248391	0.0162291	IFNG/IL6/MYB	3
BP	GO:0010876	lipid localization	7/81	448/18722	0.00325148	0.0252171	0.0164761	AKR1C1/CAV1/HILPDA/IL6/MYB/NOS2/VLDLR	7
BP	GO:0045732	positive regulation of protein catabolic process	5/81	231/18722	0.00327872	0.025268	0.0165094	AURKA/CAV1/HAMP/IFNG/TRIB3	5
BP	GO:0002287	alpha-beta T cell activation involved in immune response	3/81	69/18722	0.00332871	0.025268	0.0165094	IFNG/IL6/MYB	3
BP	GO:0002293	alpha-beta T cell differentiation involved in immune response	3/81	69/18722	0.00332871	0.025268	0.0165094	IFNG/IL6/MYB	3
BP	GO:0009110	vitamin biosynthetic process	2/81	20/18722	0.0033395	0.025268	0.0165094	IFNG/PSAT1	2
BP	GO:0015669	gas transport	2/81	20/18722	0.0033395	0.025268	0.0165094	HBA1/NGB	2
BP	GO:0034104	negative regulation of tissue remodeling	2/81	20/18722	0.0033395	0.025268	0.0165094	HAMP/IL6	2
BP	GO:0051900	regulation of mitochondrial depolarization	2/81	20/18722	0.0033395	0.025268	0.0165094	ALOX12/BCL2	2
BP	GO:0060252	positive regulation of glial cell proliferation	2/81	20/18722	0.0033395	0.025268	0.0165094	IL6/MYB	2
BP	GO:1902176	negative regulation of oxidative stress-induced intrinsic apoptotic signaling pathway	2/81	20/18722	0.0033395	0.025268	0.0165094	HSPB1/PINK1	2
BP	GO:0062013	positive regulation of small molecule metabolic process	4/81	143/18722	0.00344473	0.0259938	0.0169836	IFNG/NOS2/PINK1/PRKAA2	4
BP	GO:0002548	monocyte chemotaxis	3/81	70/18722	0.00346701	0.0260913	0.0170473	CCL2/DUSP1/IL6	3
BP	GO:0002699	positive regulation of immune effector process	5/81	235/18722	0.00352779	0.0263647	0.0172259	IFNG/IL6/MYB/NOS2/TFRC	5
BP	GO:0045930	negative regulation of mitotic cell cycle	5/81	235/18722	0.00352779	0.0263647	0.0172259	BCL2/CCL2/CDKN1A/DUSP1/FANCD2	5
BP	GO:0010821	regulation of mitochondrion organization	4/81	144/18722	0.00353166	0.0263647	0.0172259	AURKA/BNIP3/PINK1/TFRC	4
BP	GO:0032722	positive regulation of chemokine production	3/81	71/18722	0.00360878	0.0268686	0.0175551	ALOX15B/IFNG/IL6	3
BP	GO:0043524	negative regulation of neuron apoptotic process	4/81	145/18722	0.00362007	0.0268809	0.0175632	BCL2/CCL2/MT3/PINK1	4
BP	GO:0002689	negative regulation of leukocyte chemotaxis	2/81	21/18722	0.00368071	0.0269019	0.0175769	CCL2/DUSP1	2
BP	GO:0006925	inflammatory cell apoptotic process	2/81	21/18722	0.00368071	0.0269019	0.0175769	CDKN2A/IL6	2
BP	GO:0038083	peptidyl-tyrosine autophosphorylation	2/81	21/18722	0.00368071	0.0269019	0.0175769	CAV1/MAPK3	2
BP	GO:0051767	nitric-oxide synthase biosynthetic process	2/81	21/18722	0.00368071	0.0269019	0.0175769	CCL2/IFNG	2
BP	GO:0051769	regulation of nitric-oxide synthase biosynthetic process	2/81	21/18722	0.00368071	0.0269019	0.0175769	CCL2/IFNG	2
BP	GO:1903429	regulation of cell maturation	2/81	21/18722	0.00368071	0.0269019	0.0175769	AURKA/BCL2	2
BP	GO:0071479	cellular response to ionizing radiation	3/81	72/18722	0.00375406	0.0273577	0.0178747	CDKN1A/HAMP/NOX4	3
BP	GO:0030336	negative regulation of cell migration	6/81	344/18722	0.00376266	0.0273577	0.0178747	ALOX15B/BCL2/CCL2/DLC1/DUSP1/NRG3	6
BP	GO:0051403	stress-activated MAPK cascade	5/81	239/18722	0.0037902	0.0274863	0.0179587	DUSP1/MAPK3/NOX1/PINK1/ZFP36	5
BP	GO:0001889	liver development	4/81	147/18722	0.00380137	0.0274959	0.017965	AURKA/HAMP/IL6/PCK2	4
BP	GO:0016570	histone modification	7/81	463/18722	0.00389474	0.0280845	0.0183496	AURKA/JDP2/MAPK3/MT3/MYB/PINK1/PRKAA2	7
BP	GO:0032732	positive regulation of interleukin-1 production	3/81	73/18722	0.00390286	0.0280845	0.0183496	HSPB1/IFNG/IL6	3
BP	GO:0010639	negative regulation of organelle organization	6/81	347/18722	0.00392517	0.0281725	0.0184071	BNIP3/DLC1/DUSP1/PINK1/STMN1/TFRC	6
BP	GO:0010310	regulation of hydrogen peroxide metabolic process	2/81	22/18722	0.00403745	0.0284476	0.0185868	MT3/PINK1	2
BP	GO:0031281	positive regulation of cyclase activity	2/81	22/18722	0.00403745	0.0284476	0.0185868	MAPK3/NOS2	2
BP	GO:0034755	iron ion transmembrane transport	2/81	22/18722	0.00403745	0.0284476	0.0185868	HAMP/IFNG	2
BP	GO:0035024	negative regulation of Rho protein signal transduction	2/81	22/18722	0.00403745	0.0284476	0.0185868	DLC1/STMN1	2
BP	GO:0035357	peroxisome proliferator activated receptor signaling pathway	2/81	22/18722	0.00403745	0.0284476	0.0185868	ALOX15/ALOX15B	2
BP	GO:0051412	response to corticosterone	2/81	22/18722	0.00403745	0.0284476	0.0185868	CDKN1A/FOS	2
BP	GO:0010822	positive regulation of mitochondrion organization	3/81	74/18722	0.00405521	0.0284476	0.0185868	AURKA/BNIP3/PINK1	3
BP	GO:1901568	fatty acid derivative metabolic process	3/81	74/18722	0.00405521	0.0284476	0.0185868	ALOX12/ALOX15/ALOX15B	3
BP	GO:1903201	regulation of oxidative stress-induced cell death	3/81	74/18722	0.00405521	0.0284476	0.0185868	HSPB1/NOX1/PINK1	3
BP	GO:0061008	hepaticobiliary system development	4/81	150/18722	0.00408474	0.0285681	0.0186655	AURKA/HAMP/IL6/PCK2	4
BP	GO:0042742	defense response to bacterium	6/81	350/18722	0.00409285	0.0285681	0.0186655	ELANE/GSDMC/HAMP/IL6/NLRP6/NOS2	6
BP	GO:0002292	T cell differentiation involved in immune response	3/81	75/18722	0.00421113	0.0292475	0.0191094	IFNG/IL6/MYB	3
BP	GO:2001259	positive regulation of cation channel activity	3/81	75/18722	0.00421113	0.0292475	0.0191094	CCL2/IFNG/PINK1	3
BP	GO:0031056	regulation of histone modification	4/81	152/18722	0.0042814	0.0295883	0.0193321	JDP2/MAPK3/MYB/PINK1	4
BP	GO:0050871	positive regulation of B cell activation	4/81	152/18722	0.0042814	0.0295883	0.0193321	BCL2/CDKN1A/IL6/TFRC	4
BP	GO:0019221	cytokine-mediated signaling pathway	7/81	472/18722	0.00432469	0.0298103	0.0194771	CAV1/CCL2/DUOX1/IFNG/IL6/MAPK3/MT3	7
BP	GO:0031098	stress-activated protein kinase signaling cascade	5/81	247/18722	0.00435663	0.0298103	0.0194771	DUSP1/MAPK3/NOX1/PINK1/ZFP36	5
BP	GO:0006809	nitric oxide biosynthetic process	3/81	76/18722	0.00437066	0.0298103	0.0194771	CAV1/IFNG/NOS2	3
BP	GO:0072332	intrinsic apoptotic signaling pathway by p53 class mediator	3/81	76/18722	0.00437066	0.0298103	0.0194771	BCL2/CDKN1A/TP63	3
BP	GO:0002363	alpha-beta T cell lineage commitment	2/81	23/18722	0.00440961	0.0298103	0.0194771	BCL2/IL6	2
BP	GO:0043369	CD4-positive or CD8-positive, alpha-beta T cell lineage commitment	2/81	23/18722	0.00440961	0.0298103	0.0194771	BCL2/IL6	2
BP	GO:0051882	mitochondrial depolarization	2/81	23/18722	0.00440961	0.0298103	0.0194771	ALOX12/BCL2	2
BP	GO:0060547	negative regulation of necrotic cell death	2/81	23/18722	0.00440961	0.0298103	0.0194771	CAV1/MT3	2
BP	GO:0061050	regulation of cell growth involved in cardiac muscle cell development	2/81	23/18722	0.00440961	0.0298103	0.0194771	HAMP/RGS4	2
BP	GO:1904062	regulation of cation transmembrane transport	6/81	357/18722	0.00450472	0.0302502	0.0197646	CAV1/CCL2/HAMP/IFNG/PINK1/RGS4	6
BP	GO:0046883	regulation of hormone secretion	5/81	249/18722	0.00450719	0.0302502	0.0197646	IFNG/IL6/MYB/NOS2/PCK2	5
BP	GO:1901988	negative regulation of cell cycle phase transition	5/81	249/18722	0.00450719	0.0302502	0.0197646	BCL2/CCL2/CDKN1A/DUSP1/FANCD2	5
BP	GO:0071560	cellular response to transforming growth factor beta stimulus	5/81	250/18722	0.00458384	0.0305009	0.0199284	CAV1/FOS/GDF15/JUN/NOX4	5
BP	GO:0006606	protein import into nucleus	4/81	155/18722	0.00458825	0.0305009	0.0199284	BAG3/CDKN1A/IFNG/TXNIP	4
BP	GO:0007519	skeletal muscle tissue development	4/81	155/18722	0.00458825	0.0305009	0.0199284	ATF3/BCL2/CAV1/FOS	4
BP	GO:1903364	positive regulation of cellular protein catabolic process	4/81	155/18722	0.00458825	0.0305009	0.0199284	AURKA/CAV1/HAMP/TRIB3	4
BP	GO:2000146	negative regulation of cell motility	6/81	359/18722	0.00462784	0.030691	0.0200526	ALOX15B/BCL2/CCL2/DLC1/DUSP1/NRG3	6
BP	GO:0070373	negative regulation of ERK1 and ERK2 cascade	3/81	78/18722	0.00470062	0.0308137	0.0201327	ATF3/DUSP1/NLRP6	3
BP	GO:0090559	regulation of membrane permeability	3/81	78/18722	0.00470062	0.0308137	0.0201327	BCL2/BNIP3/MT3	3
BP	GO:1901616	organic hydroxy compound catabolic process	3/81	78/18722	0.00470062	0.0308137	0.0201327	AKR1C3/MIOX/MT3	3
BP	GO:0002438	acute inflammatory response to antigenic stimulus	2/81	24/18722	0.00479704	0.0308137	0.0201327	ELANE/NLRP6	2
BP	GO:0030810	positive regulation of nucleotide biosynthetic process	2/81	24/18722	0.00479704	0.0308137	0.0201327	NOS2/PINK1	2
BP	GO:0033032	regulation of myeloid cell apoptotic process	2/81	24/18722	0.00479704	0.0308137	0.0201327	BCL2/CDKN2A	2
BP	GO:0036003	positive regulation of transcription from RNA polymerase II promoter in response to stress	2/81	24/18722	0.00479704	0.0308137	0.0201327	ATF3/MT3	2
BP	GO:0071294	cellular response to zinc ion	2/81	24/18722	0.00479704	0.0308137	0.0201327	MT1G/MT3	2
BP	GO:0071676	negative regulation of mononuclear cell migration	2/81	24/18722	0.00479704	0.0308137	0.0201327	CCL2/DUSP1	2
BP	GO:1900373	positive regulation of purine nucleotide biosynthetic process	2/81	24/18722	0.00479704	0.0308137	0.0201327	NOS2/PINK1	2
BP	GO:2000209	regulation of anoikis	2/81	24/18722	0.00479704	0.0308137	0.0201327	BCL2/CAV1	2
BP	GO:2000353	positive regulation of endothelial cell apoptotic process	2/81	24/18722	0.00479704	0.0308137	0.0201327	AKR1C3/CCL2	2
BP	GO:1902107	positive regulation of leukocyte differentiation	4/81	157/18722	0.00480084	0.0308137	0.0201327	FOS/IFNG/JUN/MYB	4
BP	GO:1903708	positive regulation of hemopoiesis	4/81	157/18722	0.00480084	0.0308137	0.0201327	FOS/IFNG/JUN/MYB	4
BP	GO:0034612	response to tumor necrosis factor	5/81	253/18722	0.0048194	0.0308618	0.0201642	CCL2/HAMP/MAPK3/PCK2/ZFP36	5
BP	GO:1903362	regulation of cellular protein catabolic process	5/81	255/18722	0.00498114	0.0318246	0.0207933	AURKA/CAV1/HAMP/PINK1/TRIB3	5
BP	GO:0051170	import into nucleus	4/81	159/18722	0.00501997	0.0319995	0.0209075	BAG3/CDKN1A/IFNG/TXNIP	4
BP	GO:0009791	post-embryonic development	3/81	80/18722	0.00504528	0.0320606	0.0209475	BCL2/ITPR1/NKX2-3	3
BP	GO:0071559	response to transforming growth factor beta	5/81	256/18722	0.00506345	0.0320606	0.0209475	CAV1/FOS/GDF15/JUN/NOX4	5
BP	GO:0072503	cellular divalent inorganic cation homeostasis	7/81	486/18722	0.00506402	0.0320606	0.0209475	BCL2/BNIP3/CAV1/ELANE/ITPR1/MT1G/MT3	7
BP	GO:0043271	negative regulation of ion transport	4/81	160/18722	0.00513201	0.0321214	0.0209872	BCL2/CAV1/HAMP/RGS4	4
BP	GO:0090316	positive regulation of intracellular protein transport	4/81	160/18722	0.00513201	0.0321214	0.0209872	BAG3/ERBB2/IFNG/PINK1	4
BP	GO:0009615	response to virus	6/81	367/18722	0.00514529	0.0321214	0.0209872	BCL2/BNIP3/HSPB1/IFNG/IL6/STMN1	6
BP	GO:0051271	negative regulation of cellular component movement	6/81	367/18722	0.00514529	0.0321214	0.0209872	ALOX15B/BCL2/CCL2/DLC1/DUSP1/NRG3	6
BP	GO:1903706	regulation of hemopoiesis	6/81	367/18722	0.00514529	0.0321214	0.0209872	ERBB2/FOS/IFNG/JUN/MYB/ZFP36	6
BP	GO:0032469	endoplasmic reticulum calcium ion homeostasis	2/81	25/18722	0.00519961	0.0321214	0.0209872	BCL2/ITPR1	2
BP	GO:0048143	astrocyte activation	2/81	25/18722	0.00519961	0.0321214	0.0209872	IFNG/IL6	2
BP	GO:0090330	regulation of platelet aggregation	2/81	25/18722	0.00519961	0.0321214	0.0209872	ALOX12/IL6	2
BP	GO:1904996	positive regulation of leukocyte adhesion to vascular endothelial cell	2/81	25/18722	0.00519961	0.0321214	0.0209872	ELANE/IL6	2
BP	GO:0030641	regulation of cellular pH	3/81	81/18722	0.00522317	0.0321214	0.0209872	BCL2/MAPK3/NOX1	3
BP	GO:0046209	nitric oxide metabolic process	3/81	81/18722	0.00522317	0.0321214	0.0209872	CAV1/IFNG/NOS2	3
BP	GO:0071260	cellular response to mechanical stimulus	3/81	81/18722	0.00522317	0.0321214	0.0209872	BAG3/BNIP3/MAPK3	3
BP	GO:1903533	regulation of protein targeting	3/81	81/18722	0.00522317	0.0321214	0.0209872	BAG3/ERBB2/PINK1	3
BP	GO:0050900	leukocyte migration	6/81	369/18722	0.00528105	0.0324007	0.0211697	CCL2/DUSP1/ELANE/IL6/MAPK3/NKX2-3	6
BP	GO:0006091	generation of precursor metabolites and energy	7/81	490/18722	0.00529181	0.0324007	0.0211697	BNIP3/IFNG/MT3/NOS2/NOX4/PINK1/PRKAA2	7
BP	GO:0034765	regulation of ion transmembrane transport	7/81	491/18722	0.00534994	0.032685	0.0213554	CAV1/CCL2/HAMP/IFNG/NOX1/PINK1/RGS4	7
BP	GO:0002312	B cell activation involved in immune response	3/81	82/18722	0.00540481	0.0327337	0.0213872	IL6/NKX2-3/TFRC	3
BP	GO:0008625	extrinsic apoptotic signaling pathway via death domain receptors	3/81	82/18722	0.00540481	0.0327337	0.0213872	ATF3/BAG3/BCL2	3
BP	GO:0060395	SMAD protein signal transduction	3/81	82/18722	0.00540481	0.0327337	0.0213872	FOS/GDF15/JUN	3
BP	GO:2001057	reactive nitrogen species metabolic process	3/81	82/18722	0.00540481	0.0327337	0.0213872	CAV1/IFNG/NOS2	3
BP	GO:0072331	signal transduction by p53 class mediator	4/81	163/18722	0.00547819	0.0331063	0.0216307	AURKA/BCL2/CDKN1A/TP63	4
BP	GO:0032682	negative regulation of chemokine production	2/81	26/18722	0.00561718	0.0337999	0.0220839	ELANE/IL6	2
BP	GO:0045672	positive regulation of osteoclast differentiation	2/81	26/18722	0.00561718	0.0337999	0.0220839	FOS/IFNG	2
BP	GO:0030098	lymphocyte differentiation	6/81	374/18722	0.00563197	0.033816	0.0220944	BCL2/ERBB2/IFNG/IL6/MYB/NKX2-3	6
BP	GO:0018108	peptidyl-tyrosine phosphorylation	6/81	375/18722	0.00570416	0.034176	0.0223296	CAV1/ERBB2/IFNG/IL6/MAPK3/NOX4	6
BP	GO:0050796	regulation of insulin secretion	4/81	165/18722	0.00571746	0.0341824	0.0223337	IFNG/IL6/NOS2/PCK2	4
BP	GO:0044282	small molecule catabolic process	6/81	376/18722	0.00577702	0.0344052	0.0224793	AKR1C3/CDO1/MIOX/MT3/NOS2/PCK2	6
BP	GO:2000134	negative regulation of G1/S transition of mitotic cell cycle	3/81	84/18722	0.00577938	0.0344052	0.0224793	BCL2/CCL2/CDKN1A	3
BP	GO:0060538	skeletal muscle organ development	4/81	166/18722	0.00583968	0.0346902	0.0226655	ATF3/BCL2/CAV1/FOS	4
BP	GO:0018212	peptidyl-tyrosine modification	6/81	378/18722	0.00592479	0.035121	0.0229471	CAV1/ERBB2/IFNG/IL6/MAPK3/NOX4	6
BP	GO:0010507	negative regulation of autophagy	3/81	85/18722	0.00597237	0.035179	0.0229849	BCL2/MT3/PINK1	3
BP	GO:0042509	regulation of tyrosine phosphorylation of STAT protein	3/81	85/18722	0.00597237	0.035179	0.0229849	CAV1/IFNG/IL6	3
BP	GO:0055072	iron ion homeostasis	3/81	85/18722	0.00597237	0.035179	0.0229849	HAMP/IFNG/TFRC	3
BP	GO:0008053	mitochondrial fusion	2/81	27/18722	0.00604961	0.0354843	0.0231844	BNIP3/TFRC	2
BP	GO:0035235	ionotropic glutamate receptor signaling pathway	2/81	27/18722	0.00604961	0.0354843	0.0231844	GRID1/GRID2	2
BP	GO:0034103	regulation of tissue remodeling	3/81	86/18722	0.00616917	0.0361097	0.023593	HAMP/IL6/TFRC	3
BP	GO:0019915	lipid storage	3/81	87/18722	0.00636982	0.0370511	0.0242081	CAV1/HILPDA/IL6	3
BP	GO:1900182	positive regulation of protein localization to nucleus	3/81	87/18722	0.00636982	0.0370511	0.0242081	BAG3/IFNG/TFRC	3
BP	GO:1903578	regulation of ATP metabolic process	3/81	87/18722	0.00636982	0.0370511	0.0242081	IFNG/PINK1/PRKAA2	3
BP	GO:0014706	striated muscle tissue development	6/81	384/18722	0.00638472	0.0370606	0.0242143	ATF3/BCL2/CAV1/FOS/HAMP/RGS4	6
BP	GO:0002313	mature B cell differentiation involved in immune response	2/81	28/18722	0.00649678	0.0374	0.0244361	IL6/NKX2-3	2
BP	GO:0010575	positive regulation of vascular endothelial growth factor production	2/81	28/18722	0.00649678	0.0374	0.0244361	IL6/NOX1	2
BP	GO:0071280	cellular response to copper ion	2/81	28/18722	0.00649678	0.0374	0.0244361	MT1G/MT3	2
BP	GO:0090200	positive regulation of release of cytochrome c from mitochondria	2/81	28/18722	0.00649678	0.0374	0.0244361	BNIP3/PINK1	2
BP	GO:0007260	tyrosine phosphorylation of STAT protein	3/81	88/18722	0.00657433	0.0376138	0.0245757	CAV1/IFNG/IL6	3
BP	GO:0050829	defense response to Gram-negative bacterium	3/81	88/18722	0.00657433	0.0376138	0.0245757	ELANE/IL6/NOS2	3
BP	GO:1901657	glycosyl compound metabolic process	3/81	88/18722	0.00657433	0.0376138	0.0245757	AKR1C1/AKR1C2/AKR1C3	3
BP	GO:0051099	positive regulation of binding	4/81	173/18722	0.00674428	0.0385072	0.0251595	CAV1/IFNG/STMN1/TRIB3	4
BP	GO:1900407	regulation of cellular response to oxidative stress	3/81	89/18722	0.00678272	0.0386476	0.0252512	HSPB1/NOX1/PINK1	3
BP	GO:0002366	leukocyte activation involved in immune response	5/81	275/18722	0.00681688	0.0387632	0.0253267	IFNG/IL6/MYB/NKX2-3/TFRC	5
BP	GO:1901987	regulation of cell cycle phase transition	6/81	390/18722	0.00687018	0.0389869	0.0254729	AURKA/BCL2/CCL2/CDKN1A/DUSP1/FANCD2	6
BP	GO:0002360	T cell lineage commitment	2/81	29/18722	0.00695855	0.0391384	0.0255719	BCL2/IL6	2
BP	GO:0031069	hair follicle morphogenesis	2/81	29/18722	0.00695855	0.0391384	0.0255719	BCL2/TP63	2
BP	GO:0051873	killing by host of symbiont cells	2/81	29/18722	0.00695855	0.0391384	0.0255719	ELANE/NLRP6	2
BP	GO:0051883	killing of cells in other organism involved in symbiotic interaction	2/81	29/18722	0.00695855	0.0391384	0.0255719	ELANE/NLRP6	2
BP	GO:0032436	positive regulation of proteasomal ubiquitin-dependent protein catabolic process	3/81	90/18722	0.006995	0.0391384	0.0255719	AURKA/CAV1/TRIB3	3
BP	GO:0034109	homotypic cell-cell adhesion	3/81	90/18722	0.006995	0.0391384	0.0255719	ALOX12/HSPB1/IL6	3
BP	GO:0046849	bone remodeling	3/81	90/18722	0.006995	0.0391384	0.0255719	HAMP/IL6/TFRC	3
BP	GO:0048771	tissue remodeling	4/81	175/18722	0.00701883	0.03914	0.0255729	CAV1/HAMP/IL6/TFRC	4
BP	GO:0110053	regulation of actin filament organization	5/81	277/18722	0.00702333	0.03914	0.0255729	ALOX15/DLC1/NOX4/RGS4/STMN1	5
BP	GO:0022898	regulation of transmembrane transporter activity	5/81	278/18722	0.00712818	0.0396452	0.025903	BCL2/CAV1/CCL2/IFNG/PINK1	5
BP	GO:0050728	negative regulation of inflammatory response	4/81	176/18722	0.00715885	0.0397366	0.0259627	ELANE/HAMP/NLRP6/ZFP36	4
BP	GO:0006885	regulation of pH	3/81	91/18722	0.00721121	0.0398376	0.0260287	BCL2/MAPK3/NOX1	3
BP	GO:0051492	regulation of stress fiber assembly	3/81	91/18722	0.00721121	0.0398376	0.0260287	DLC1/NOX4/STMN1	3
BP	GO:0002263	cell activation involved in immune response	5/81	279/18722	0.00723413	0.0398376	0.0260287	IFNG/IL6/MYB/NKX2-3/TFRC	5
BP	GO:1902105	regulation of leukocyte differentiation	5/81	279/18722	0.00723413	0.0398376	0.0260287	ERBB2/FOS/IFNG/JUN/MYB	5
BP	GO:0071466	cellular response to xenobiotic stimulus	4/81	177/18722	0.0073007	0.0401251	0.0262166	AKR1C1/NOS2/PRKAA2/TFRC	4
BP	GO:0032970	regulation of actin filament-based process	6/81	396/18722	0.00738198	0.0403851	0.0263864	ALOX15/CAV1/DLC1/NOX4/RGS4/STMN1	6
BP	GO:0035249	synaptic transmission, glutamatergic	3/81	92/18722	0.00743134	0.0403851	0.0263864	CCL2/GRID1/GRID2	3
BP	GO:0034390	smooth muscle cell apoptotic process	2/81	30/18722	0.0074348	0.0403851	0.0263864	CDKN2A/IFNG	2
BP	GO:0034391	regulation of smooth muscle cell apoptotic process	2/81	30/18722	0.0074348	0.0403851	0.0263864	CDKN2A/IFNG	2
BP	GO:0070498	interleukin-1-mediated signaling pathway	2/81	30/18722	0.0074348	0.0403851	0.0263864	IL6/MAPK3	2
BP	GO:2000637	positive regulation of gene silencing by miRNA	2/81	30/18722	0.0074348	0.0403851	0.0263864	IL6/ZFP36	2
BP	GO:1901991	negative regulation of mitotic cell cycle phase transition	4/81	179/18722	0.00758995	0.0411478	0.0268848	BCL2/CCL2/CDKN1A/DUSP1	4
BP	GO:0007589	body fluid secretion	3/81	93/18722	0.00765543	0.041183	0.0269077	CAV1/CDO1/NLRP6	3
BP	GO:0032755	positive regulation of interleukin-6 production	3/81	93/18722	0.00765543	0.041183	0.0269077	IFNG/IL6/NOS2	3
BP	GO:0097306	cellular response to alcohol	3/81	93/18722	0.00765543	0.041183	0.0269077	AKR1C2/AKR1C3/PRKAA2	3
BP	GO:1902807	negative regulation of cell cycle G1/S phase transition	3/81	93/18722	0.00765543	0.041183	0.0269077	BCL2/CCL2/CDKN1A	3
BP	GO:0000079	regulation of cyclin-dependent protein serine/threonine kinase activity	3/81	94/18722	0.00788348	0.0417503	0.0272784	CDKN1A/CDKN2A/DIRAS3	3
BP	GO:0030316	osteoclast differentiation	3/81	94/18722	0.00788348	0.0417503	0.0272784	FOS/IFNG/TFRC	3
BP	GO:0051702	biological process involved in interaction with symbiont	3/81	94/18722	0.00788348	0.0417503	0.0272784	ELANE/JUN/NLRP6	3
BP	GO:0032640	tumor necrosis factor production	4/81	181/18722	0.00788666	0.0417503	0.0272784	HSPB1/IFNG/IL6/ZFP36	4
BP	GO:0032680	regulation of tumor necrosis factor production	4/81	181/18722	0.00788666	0.0417503	0.0272784	HSPB1/IFNG/IL6/ZFP36	4
BP	GO:1905952	regulation of lipid localization	4/81	181/18722	0.00788666	0.0417503	0.0272784	CAV1/HILPDA/IL6/MYB	4
BP	GO:0031063	regulation of histone deacetylation	2/81	31/18722	0.00792538	0.0417503	0.0272784	JDP2/PINK1	2
BP	GO:0032148	activation of protein kinase B activity	2/81	31/18722	0.00792538	0.0417503	0.0272784	MT3/PINK1	2
BP	GO:0051443	positive regulation of ubiquitin-protein transferase activity	2/81	31/18722	0.00792538	0.0417503	0.0272784	PINK1/TRIB3	2
BP	GO:0060148	positive regulation of posttranscriptional gene silencing	2/81	31/18722	0.00792538	0.0417503	0.0272784	IL6/ZFP36	2
BP	GO:0071480	cellular response to gamma radiation	2/81	31/18722	0.00792538	0.0417503	0.0272784	CDKN1A/NOX4	2
BP	GO:0060537	muscle tissue development	6/81	403/18722	0.00801341	0.0421346	0.0275295	ATF3/BCL2/CAV1/FOS/HAMP/RGS4	6
BP	GO:0050764	regulation of phagocytosis	3/81	95/18722	0.00811552	0.0425912	0.0278278	ALOX15/CCL2/IFNG	3
BP	GO:0010959	regulation of metal ion transport	6/81	406/18722	0.00829563	0.0434548	0.0283921	BCL2/CAV1/CCL2/HAMP/IFNG/RGS4	6
BP	GO:2001257	regulation of cation channel activity	4/81	184/18722	0.0083459	0.0435842	0.0284766	CAV1/CCL2/IFNG/PINK1	4
BP	GO:0034620	cellular response to unfolded protein	3/81	96/18722	0.00835155	0.0435842	0.0284766	ATF3/BAG3/HSPB8	3
BP	GO:0010039	response to iron ion	2/81	32/18722	0.00843017	0.043668	0.0285314	BCL2/HAMP	2
BP	GO:0043372	positive regulation of CD4-positive, alpha-beta T cell differentiation	2/81	32/18722	0.00843017	0.043668	0.0285314	IFNG/MYB	2
BP	GO:0045736	negative regulation of cyclin-dependent protein serine/threonine kinase activity	2/81	32/18722	0.00843017	0.043668	0.0285314	CDKN1A/CDKN2A	2
BP	GO:0051497	negative regulation of stress fiber assembly	2/81	32/18722	0.00843017	0.043668	0.0285314	DLC1/STMN1	2
BP	GO:0034504	protein localization to nucleus	5/81	290/18722	0.00847323	0.0438004	0.0286179	BAG3/CDKN1A/IFNG/TFRC/TXNIP	5
BP	GO:0001503	ossification	6/81	408/18722	0.00848772	0.0438004	0.0286179	ALOX15/BCL2/IL6/MAPK3/TP53INP2/TP63	6
BP	GO:0051896	regulation of protein kinase B signaling	4/81	185/18722	0.0085028	0.0438004	0.0286179	AKR1C2/AKR1C3/GDF15/PINK1	4
BP	GO:0071706	tumor necrosis factor superfamily cytokine production	4/81	186/18722	0.00866162	0.0444545	0.0290453	HSPB1/IFNG/IL6/ZFP36	4
BP	GO:1903555	regulation of tumor necrosis factor superfamily cytokine production	4/81	186/18722	0.00866162	0.0444545	0.0290453	HSPB1/IFNG/IL6/ZFP36	4
BP	GO:0061136	regulation of proteasomal protein catabolic process	4/81	187/18722	0.00882237	0.0449037	0.0293388	AURKA/CAV1/PINK1/TRIB3	4
BP	GO:1902882	regulation of response to oxidative stress	3/81	98/18722	0.00883566	0.0449037	0.0293388	HSPB1/NOX1/PINK1	3
BP	GO:1904029	regulation of cyclin-dependent protein kinase activity	3/81	98/18722	0.00883566	0.0449037	0.0293388	CDKN1A/CDKN2A/DIRAS3	3
BP	GO:0002335	mature B cell differentiation	2/81	33/18722	0.00894905	0.0449037	0.0293388	IL6/NKX2-3	2
BP	GO:0010165	response to X-ray	2/81	33/18722	0.00894905	0.0449037	0.0293388	CDKN1A/HAMP	2
BP	GO:0034110	regulation of homotypic cell-cell adhesion	2/81	33/18722	0.00894905	0.0449037	0.0293388	ALOX12/IL6	2
BP	GO:0046685	response to arsenic-containing substance	2/81	33/18722	0.00894905	0.0449037	0.0293388	ATF3/CDKN1A	2
BP	GO:0048730	epidermis morphogenesis	2/81	33/18722	0.00894905	0.0449037	0.0293388	BCL2/TP63	2
BP	GO:1901380	negative regulation of potassium ion transmembrane transport	2/81	33/18722	0.00894905	0.0449037	0.0293388	CAV1/RGS4	2
BP	GO:1903146	regulation of autophagy of mitochondrion	2/81	33/18722	0.00894905	0.0449037	0.0293388	BNIP3/PINK1	2
BP	GO:1903715	regulation of aerobic respiration	2/81	33/18722	0.00894905	0.0449037	0.0293388	BNIP3/PINK1	2
BP	GO:1904030	negative regulation of cyclin-dependent protein kinase activity	2/81	33/18722	0.00894905	0.0449037	0.0293388	CDKN1A/CDKN2A	2
BP	GO:0010948	negative regulation of cell cycle process	5/81	294/18722	0.00895823	0.0449037	0.0293388	BCL2/CCL2/CDKN1A/DUSP1/FANCD2	5
BP	GO:0046879	hormone secretion	5/81	295/18722	0.00908242	0.0451279	0.0294853	IFNG/IL6/MYB/NOS2/PCK2	5
BP	GO:0002444	myeloid leukocyte mediated immunity	3/81	99/18722	0.00908378	0.0451279	0.0294853	ELANE/IL6/NLRP6	3
BP	GO:0008630	intrinsic apoptotic signaling pathway in response to DNA damage	3/81	99/18722	0.00908378	0.0451279	0.0294853	BCL2/CDKN1A/TP63	3
BP	GO:0042100	B cell proliferation	3/81	99/18722	0.00908378	0.0451279	0.0294853	BCL2/CDKN1A/TFRC	3
BP	GO:0051153	regulation of striated muscle cell differentiation	3/81	99/18722	0.00908378	0.0451279	0.0294853	BCL2/HAMP/RGS4	3
BP	GO:0006641	triglyceride metabolic process	3/81	100/18722	0.00933594	0.0462162	0.0301963	CAV1/NKX2-3/PCK2	3
BP	GO:0110020	regulation of actomyosin structure organization	3/81	100/18722	0.00933594	0.0462162	0.0301963	DLC1/NOX4/STMN1	3
BP	GO:0010720	positive regulation of cell development	5/81	298/18722	0.00946214	0.0464446	0.0303455	AURKA/BCL2/IFNG/IL6/MYB	5
BP	GO:0031647	regulation of protein stability	5/81	298/18722	0.00946214	0.0464446	0.0303455	AURKA/BAG3/BCL2/MT3/PINK1	5
BP	GO:0000096	sulfur amino acid metabolic process	2/81	34/18722	0.00948187	0.0464446	0.0303455	CDO1/NOX4	2
BP	GO:0043276	anoikis	2/81	34/18722	0.00948187	0.0464446	0.0303455	BCL2/CAV1	2
BP	GO:0048536	spleen development	2/81	34/18722	0.00948187	0.0464446	0.0303455	BCL2/NKX2-3	2
BP	GO:2000758	positive regulation of peptidyl-lysine acetylation	2/81	34/18722	0.00948187	0.0464446	0.0303455	MAPK3/PRKAA2	2
BP	GO:1901990	regulation of mitotic cell cycle phase transition	5/81	299/18722	0.00959112	0.0468974	0.0306414	AURKA/BCL2/CCL2/CDKN1A/DUSP1	5
BP	GO:0032872	regulation of stress-activated MAPK cascade	4/81	192/18722	0.00965545	0.0471294	0.030793	DUSP1/MAPK3/NOX1/PINK1	4
BP	GO:0032677	regulation of interleukin-8 production	3/81	102/18722	0.0098525	0.0477582	0.0312038	ELANE/IL6/NOS2	3
BP	GO:0034308	primary alcohol metabolic process	3/81	102/18722	0.0098525	0.0477582	0.0312038	AKR1C1/AKR1C2/AKR1C3	3
BP	GO:1904063	negative regulation of cation transmembrane transport	3/81	102/18722	0.0098525	0.0477582	0.0312038	CAV1/HAMP/RGS4	3
BP	GO:0030198	extracellular matrix organization	5/81	301/18722	0.0098527	0.0477582	0.0312038	ANGPTL7/CAV1/ELANE/IL6/NOX1	5
BP	GO:0043062	extracellular structure organization	5/81	302/18722	0.00998532	0.0477647	0.031208	ANGPTL7/CAV1/ELANE/IL6/NOX1	5
BP	GO:0003298	physiological muscle hypertrophy	2/81	35/18722	0.0100285	0.0477647	0.031208	HAMP/RGS4	2
BP	GO:0003301	physiological cardiac muscle hypertrophy	2/81	35/18722	0.0100285	0.0477647	0.031208	HAMP/RGS4	2
BP	GO:0010837	regulation of keratinocyte proliferation	2/81	35/18722	0.0100285	0.0477647	0.031208	TP63/ZFP36	2
BP	GO:0032232	negative regulation of actin filament bundle assembly	2/81	35/18722	0.0100285	0.0477647	0.031208	DLC1/STMN1	2
BP	GO:0044273	sulfur compound catabolic process	2/81	35/18722	0.0100285	0.0477647	0.031208	CDO1/CHAC1	2
BP	GO:0061049	cell growth involved in cardiac muscle cell development	2/81	35/18722	0.0100285	0.0477647	0.031208	HAMP/RGS4	2
BP	GO:0030004	cellular monovalent inorganic cation homeostasis	3/81	103/18722	0.0101169	0.0477647	0.031208	BCL2/MAPK3/NOX1	3
BP	GO:0032637	interleukin-8 production	3/81	103/18722	0.0101169	0.0477647	0.031208	ELANE/IL6/NOS2	3
BP	GO:0032760	positive regulation of tumor necrosis factor production	3/81	103/18722	0.0101169	0.0477647	0.031208	HSPB1/IFNG/IL6	3
BP	GO:0045639	positive regulation of myeloid cell differentiation	3/81	103/18722	0.0101169	0.0477647	0.031208	FOS/IFNG/JUN	3
BP	GO:0046425	regulation of receptor signaling pathway via JAK-STAT	3/81	103/18722	0.0101169	0.0477647	0.031208	CAV1/IFNG/IL6	3
BP	GO:0007162	negative regulation of cell adhesion	5/81	303/18722	0.0101192	0.0477647	0.031208	ALOX12/CDKN2A/DLC1/DUSP1/ERBB2	5
BP	GO:0051222	positive regulation of protein transport	5/81	303/18722	0.0101192	0.0477647	0.031208	BAG3/ERBB2/IFNG/PCK2/PINK1	5
BP	GO:0044772	mitotic cell cycle phase transition	6/81	424/18722	0.0101416	0.0477647	0.031208	AURKA/BCL2/CCL2/CDKN1A/CDKN2A/DUSP1	6
BP	GO:0048608	reproductive structure development	6/81	424/18722	0.0101416	0.0477647	0.031208	AKR1C3/ALOX15B/BCL2/MAPK3/TFAP2C/TP63	6
BP	GO:0030073	insulin secretion	4/81	195/18722	0.0101791	0.0477647	0.031208	IFNG/IL6/NOS2/PCK2	4
BP	GO:0070302	regulation of stress-activated protein kinase signaling cascade	4/81	195/18722	0.0101791	0.0477647	0.031208	DUSP1/MAPK3/NOX1/PINK1	4
BP	GO:1901605	alpha-amino acid metabolic process	4/81	195/18722	0.0101791	0.0477647	0.031208	CDO1/NOS2/NOX4/PSAT1	4
BP	GO:0045229	external encapsulating structure organization	5/81	304/18722	0.0102542	0.0480367	0.0313857	ANGPTL7/CAV1/ELANE/IL6/NOX1	5
BP	GO:0071674	mononuclear cell migration	4/81	196/18722	0.0103576	0.0483587	0.0315962	CCL2/DUSP1/IL6/MAPK3	4
BP	GO:0090276	regulation of peptide hormone secretion	4/81	196/18722	0.0103576	0.0483587	0.0315962	IFNG/IL6/NOS2/PCK2	4
BP	GO:0061458	reproductive system development	6/81	427/18722	0.0104755	0.0488275	0.0319025	AKR1C3/ALOX15B/BCL2/MAPK3/TFAP2C/TP63	6
BP	GO:0009914	hormone transport	5/81	306/18722	0.0105281	0.0489473	0.0319807	IFNG/IL6/MYB/NOS2/PCK2	5
BP	GO:0030224	monocyte differentiation	2/81	36/18722	0.0105889	0.0489473	0.0319807	JUN/MT1G	2
BP	GO:0051354	negative regulation of oxidoreductase activity	2/81	36/18722	0.0105889	0.0489473	0.0319807	CAV1/MT3	2
BP	GO:0051385	response to mineralocorticoid	2/81	36/18722	0.0105889	0.0489473	0.0319807	CDKN1A/FOS	2
BP	GO:0060251	regulation of glial cell proliferation	2/81	36/18722	0.0105889	0.0489473	0.0319807	IL6/MYB	2
BP	GO:0032231	regulation of actin filament bundle assembly	3/81	105/18722	0.0106581	0.0491045	0.0320834	DLC1/NOX4/STMN1	3
BP	GO:0040029	regulation of gene expression, epigenetic	3/81	105/18722	0.0106581	0.0491045	0.0320834	DIRAS3/HELLS/TFAP2C	3
BP	GO:0007179	transforming growth factor beta receptor signaling pathway	4/81	198/18722	0.0107208	0.0492311	0.0321662	CAV1/FOS/GDF15/JUN	4
BP	GO:0050864	regulation of B cell activation	4/81	198/18722	0.0107208	0.0492311	0.0321662	BCL2/CDKN1A/IL6/TFRC	4
BP	GO:0006090	pyruvate metabolic process	3/81	106/18722	0.0109348	0.0495617	0.0323822	IFNG/PCK2/PRKAA2	3
BP	GO:0006766	vitamin metabolic process	3/81	106/18722	0.0109348	0.0495617	0.0323822	AKR1C3/IFNG/PSAT1	3
BP	GO:0030038	contractile actin filament bundle assembly	3/81	106/18722	0.0109348	0.0495617	0.0323822	DLC1/NOX4/STMN1	3
BP	GO:0035821	modulation of process of other organism	3/81	106/18722	0.0109348	0.0495617	0.0323822	IFNG/JUN/NOS2	3
BP	GO:0042116	macrophage activation	3/81	106/18722	0.0109348	0.0495617	0.0323822	HAMP/IFNG/IL6	3
BP	GO:0043149	stress fiber assembly	3/81	106/18722	0.0109348	0.0495617	0.0323822	DLC1/NOX4/STMN1	3
BP	GO:0071887	leukocyte apoptotic process	3/81	106/18722	0.0109348	0.0495617	0.0323822	CDKN2A/IL6/TSC22D3	3
BP	GO:2000278	regulation of DNA biosynthetic process	3/81	106/18722	0.0109348	0.0495617	0.0323822	CDKN1A/DUSP1/MAPK3	3
BP	GO:0052548	regulation of endopeptidase activity	6/81	432/18722	0.0110495	0.0499505	0.0326362	ALOX12/BIRC5/DLC1/MT3/NLRP6/TP63	6
BP	GO:0032409	regulation of transporter activity	5/81	310/18722	0.0110909	0.0499505	0.0326362	BCL2/CAV1/CCL2/IFNG/PINK1	5
BP	GO:0060326	cell chemotaxis	5/81	310/18722	0.0110909	0.0499505	0.0326362	CCL2/DUSP1/HSPB1/IL6/MAPK3	5
BP	GO:0002791	regulation of peptide secretion	4/81	200/18722	0.0110922	0.0499505	0.0326362	IFNG/IL6/NOS2/PCK2	4
CC	GO:0000421	autophagosome membrane	4/82	40/19549	2.34226e-05	0.00285494	0.00235934	ATG9B/GABARAPL1/MAP1LC3C/TMEM74	4
CC	GO:0043020	NADPH oxidase complex	3/82	14/19549	2.50433e-05	0.00285494	0.00235934	DUOX1/NOX1/NOX4	3
CC	GO:0005776	autophagosome	5/82	100/19549	6.32542e-05	0.00480732	0.00397281	ATG9B/GABARAPL1/MAP1LC3C/TMEM74/TP53INP2	5
CC	GO:0016234	inclusion body	4/82	76/19549	0.000293232	0.0167142	0.0138128	BAG3/MIOX/MT3/PINK1	4
CC	GO:0005811	lipid droplet	4/82	96/19549	0.000712573	0.0324933	0.0268527	ALOX15/CAV1/HILPDA/PLIN4	4
CC	GO:1990204	oxidoreductase complex	4/82	112/19549	0.00126642	0.048124	0.03977	DUOX1/NOX1/NOX4/RRM2	4
MF	GO:0016701	oxidoreductase activity, acting on single donors with incorporation of molecular oxygen	5/80	24/18367	5.50136e-08	1.68683e-05	1.15701e-05	ALOX12/ALOX15/ALOX15B/CDO1/MIOX	5
MF	GO:0016651	oxidoreductase activity, acting on NAD(P)H	7/80	88/18367	1.08828e-07	1.68683e-05	1.15701e-05	AKR1C1/AKR1C2/AKR1C3/DUOX1/MIOX/NOX1/NOX4	7
MF	GO:0016702	oxidoreductase activity, acting on single donors with incorporation of molecular oxygen, incorporation of two atoms of oxygen	4/80	23/18367	2.77419e-06	0.000286667	0.000196627	ALOX12/ALOX15/ALOX15B/CDO1	4
MF	GO:0005506	iron ion binding	7/80	151/18367	4.24573e-06	0.000329044	0.000225694	ALOX12/ALOX15/ALOX15B/CDO1/HBA1/MIOX/RRM2	7
MF	GO:0031625	ubiquitin protein ligase binding	9/80	297/18367	5.68326e-06	0.000352362	0.000241688	AURKA/BCL2/CDKN1A/GABARAPL1/JUN/MAP1LC3C/PINK1/TRIB3/TXNIP	9
MF	GO:0004033	aldo-keto reductase (NADP) activity	4/80	29/18367	7.29467e-06	0.000362751	0.000248814	AKR1C1/AKR1C2/AKR1C3/MIOX	4
MF	GO:0016175	superoxide-generating NAD(P)H oxidase activity	3/80	10/18367	9.34069e-06	0.000362751	0.000248814	DUOX1/NOX1/NOX4	3
MF	GO:0044389	ubiquitin-like protein ligase binding	9/80	316/18367	9.36131e-06	0.000362751	0.000248814	AURKA/BCL2/CDKN1A/GABARAPL1/JUN/MAP1LC3C/PINK1/TRIB3/TXNIP	9
MF	GO:0032052	bile acid binding	3/80	11/18367	1.28031e-05	0.000440996	0.000302483	AKR1C1/AKR1C2/AKR1C3	3
MF	GO:0004032	alditol:NADP+ 1-oxidoreductase activity	3/80	12/18367	1.70172e-05	0.000527533	0.000361839	AKR1C1/AKR1C2/AKR1C3	3
MF	GO:0072582	17-beta-hydroxysteroid dehydrogenase (NADP+) activity	3/80	13/18367	2.20529e-05	0.00062149	0.000426285	AKR1C1/AKR1C2/AKR1C3	3
MF	GO:0019825	oxygen binding	4/80	39/18367	2.444e-05	0.000631368	0.00043306	ALB/HBA1/NGB/NOX4	4
MF	GO:0044594	17-beta-hydroxysteroid dehydrogenase (NAD+) activity	3/80	14/18367	2.79792e-05	0.000667196	0.000457635	AKR1C1/AKR1C2/AKR1C3	3
MF	GO:0050664	oxidoreductase activity, acting on NAD(P)H, oxygen as acceptor	3/80	15/18367	3.48642e-05	0.000747894	0.000512987	DUOX1/NOX1/NOX4	3
MF	GO:0016709	oxidoreductase activity, acting on paired donors, with incorporation or reduction of molecular oxygen, NAD(P)H as one donor, and incorporation of one atom of oxygen	4/80	43/18367	3.61884e-05	0.000747894	0.000512987	AKR1C1/AKR1C2/AKR1C3/NOS2	4
MF	GO:0004303	estradiol 17-beta-dehydrogenase activity	3/80	18/18367	6.19389e-05	0.00112947	0.000774716	AKR1C1/AKR1C2/AKR1C3	3
MF	GO:0047834	D-threo-aldose 1-dehydrogenase activity	3/80	18/18367	6.19389e-05	0.00112947	0.000774716	AKR1C1/AKR1C2/AKR1C3	3
MF	GO:0004497	monooxygenase activity	5/80	102/18367	8.2699e-05	0.00142426	0.000976912	AKR1C1/AKR1C2/AKR1C3/MIOX/NOS2	5
MF	GO:0008106	alcohol dehydrogenase (NADP+) activity	3/80	22/18367	0.000115435	0.00188342	0.00129185	AKR1C1/AKR1C2/AKR1C3	3
MF	GO:0004860	protein kinase inhibitor activity	4/80	70/18367	0.000245949	0.00377559	0.00258971	CDKN1A/CDKN2A/HSPB1/TRIB3	4
MF	GO:0019887	protein kinase regulator activity	6/80	204/18367	0.000264728	0.00377559	0.00258971	CDKN1A/CDKN2A/HSPB1/MT3/NRG3/TRIB3	6
MF	GO:0016628	oxidoreductase activity, acting on the CH-CH group of donors, NAD or NADP as acceptor	3/80	29/18367	0.000267945	0.00377559	0.00258971	AKR1C1/AKR1C2/AKR1C3	3
MF	GO:0033293	monocarboxylic acid binding	4/80	73/18367	0.00028909	0.0037771	0.00259074	AKR1C1/AKR1C2/AKR1C3/ALB	4
MF	GO:0033764	steroid dehydrogenase activity, acting on the CH-OH group of donors, NAD or NADP as acceptor	3/80	30/18367	0.000296785	0.0037771	0.00259074	AKR1C1/AKR1C2/AKR1C3	3
MF	GO:0019210	kinase inhibitor activity	4/80	74/18367	0.000304605	0.0037771	0.00259074	CDKN1A/CDKN2A/HSPB1/TRIB3	4
MF	GO:0020037	heme binding	5/80	139/18367	0.000352184	0.00419912	0.00288021	DUOX1/HBA1/NGB/NOS2/NOX4	5
MF	GO:0016229	steroid dehydrogenase activity	3/80	34/18367	0.000431979	0.0046177	0.00316732	AKR1C1/AKR1C2/AKR1C3	3
MF	GO:0016248	channel inhibitor activity	3/80	34/18367	0.000431979	0.0046177	0.00316732	BCL2/CAV1/ITPR1	3
MF	GO:0030291	protein serine/threonine kinase inhibitor activity	3/80	34/18367	0.000431979	0.0046177	0.00316732	CDKN1A/CDKN2A/HSPB1	3
MF	GO:0046906	tetrapyrrole binding	5/80	149/18367	0.00048426	0.00500402	0.0034323	DUOX1/HBA1/NGB/NOS2/NOX4	5
MF	GO:0019207	kinase regulator activity	6/80	233/18367	0.000536912	0.00523506	0.00359077	CDKN1A/CDKN2A/HSPB1/MT3/NRG3/TRIB3	6
MF	GO:0016209	antioxidant activity	4/80	86/18367	0.000540393	0.00523506	0.00359077	ALB/DUOX1/HBA1/MT3	4
MF	GO:0051213	dioxygenase activity	4/80	92/18367	0.00069715	0.00654899	0.00449201	ALOX12/ALOX15/ALOX15B/CDO1	4
MF	GO:0016803	ether hydrolase activity	2/80	10/18367	0.000824207	0.00751483	0.00515448	ALOX12/ALOX15	2
MF	GO:0004712	protein serine/threonine/tyrosine kinase activity	3/80	44/18367	0.000926603	0.00816485	0.00560034	AURKA/MAPK3/PRKAA2	3
MF	GO:0008199	ferric iron binding	2/80	11/18367	0.00100452	0.00816485	0.00560034	MIOX/RRM2	2
MF	GO:0016801	hydrolase activity, acting on ether bonds	2/80	11/18367	0.00100452	0.00816485	0.00560034	ALOX12/ALOX15	2
MF	GO:0030283	testosterone dehydrogenase [NAD(P)] activity	2/80	11/18367	0.00100452	0.00816485	0.00560034	AKR1C1/AKR1C3	2
MF	GO:0031406	carboxylic acid binding	5/80	176/18367	0.00102719	0.00816485	0.00560034	AKR1C1/AKR1C2/AKR1C3/ALB/NOS2	5
MF	GO:0004861	cyclin-dependent protein serine/threonine kinase inhibitor activity	2/80	12/18367	0.00120202	0.00931565	0.00638968	CDKN1A/CDKN2A	2
MF	GO:0050661	NADP binding	3/80	53/18367	0.00159352	0.0120485	0.00826419	DUOX1/NOS2/NOX1	3
MF	GO:0005344	oxygen carrier activity	2/80	14/18367	0.00164799	0.0121637	0.0083432	HBA1/NGB	2
MF	GO:0016655	oxidoreductase activity, acting on NAD(P)H, quinone or similar compound as acceptor	3/80	57/18367	0.00196566	0.0141711	0.00972005	AKR1C1/AKR1C2/AKR1C3	3
MF	GO:0016616	oxidoreductase activity, acting on the CH-OH group of donors, NAD or NADP as acceptor	4/80	124/18367	0.00210728	0.0148468	0.0101835	AKR1C1/AKR1C2/AKR1C3/MIOX	4
MF	GO:0035173	histone kinase activity	2/80	16/18367	0.00216093	0.0148864	0.0102107	AURKA/PRKAA2	2
MF	GO:0016627	oxidoreductase activity, acting on the CH-CH group of donors	3/80	60/18367	0.00227746	0.0151065	0.0103617	AKR1C1/AKR1C2/AKR1C3	3
MF	GO:0001227	DNA-binding transcription repressor activity, RNA polymerase II-specific	6/80	310/18367	0.00232423	0.0151065	0.0103617	ATF3/JDP2/JUN/TFAP2C/ZEB1/ZFP69B	6
MF	GO:0140678	molecular function inhibitor activity	4/80	128/18367	0.00236513	0.0151065	0.0103617	BCL2/CAV1/ITPR1/TXNIP	4
MF	GO:0005507	copper ion binding	3/80	61/18367	0.0023878	0.0151065	0.0103617	ALB/HAMP/MT3	3
MF	GO:0001217	DNA-binding transcription repressor activity	6/80	313/18367	0.00243847	0.0151185	0.0103699	ATF3/JDP2/JUN/TFAP2C/ZEB1/ZFP69B	6
MF	GO:0016614	oxidoreductase activity, acting on CH-OH group of donors	4/80	136/18367	0.00294453	0.0178981	0.0122765	AKR1C1/AKR1C2/AKR1C3/MIOX	4
MF	GO:0004970	ionotropic glutamate receptor activity	2/80	19/18367	0.00305337	0.0182028	0.0124854	GRID1/GRID2	2
MF	GO:0140104	molecular carrier activity	3/80	73/18367	0.00397506	0.0232504	0.0159476	BAG3/HBA1/NGB	3
MF	GO:0043027	cysteine-type endopeptidase inhibitor activity involved in apoptotic process	2/80	22/18367	0.00408998	0.0234795	0.0161048	BIRC5/MT3	2
MF	GO:0070412	R-SMAD binding	2/80	23/18367	0.0044669	0.0251771	0.0172692	FOS/JUN	2
MF	GO:0140272	exogenous protein binding	3/80	77/18367	0.00461734	0.0255603	0.017532	ALB/SLC1A5/TFRC	3
MF	GO:0048018	receptor ligand activity	7/80	487/18367	0.00529844	0.0288161	0.0197652	CCL2/GDF15/HAMP/IFNG/IL6/NRG2/NRG3	7
MF	GO:0008083	growth factor activity	4/80	162/18367	0.00548468	0.0293147	0.0201072	GDF15/IL6/NRG2/NRG3	4
MF	GO:0030546	signaling receptor activator activity	7/80	495/18367	0.00578083	0.0303739	0.0208337	CCL2/GDF15/HAMP/IFNG/IL6/NRG2/NRG3	7
MF	GO:0008066	glutamate receptor activity	2/80	27/18367	0.00612777	0.0316601	0.021716	GRID1/GRID2	2
MF	GO:0016705	oxidoreductase activity, acting on paired donors, with incorporation or reduction of molecular oxygen	4/80	170/18367	0.0064912	0.0329881	0.0226268	AKR1C1/AKR1C2/AKR1C3/NOS2	4
MF	GO:0140297	DNA-binding transcription factor binding	6/80	394/18367	0.00742935	0.0371467	0.0254793	BCL2/CDKN2A/FOS/GABARAPL1/HSPB1/JUN	6
MF	GO:0008200	ion channel inhibitor activity	2/80	33/18367	0.00906369	0.0445991	0.0305909	CAV1/ITPR1	2
MF	GO:0030295	protein kinase activator activity	3/80	101/18367	0.0097644	0.0469532	0.0322056	CDKN1A/MT3/NRG3	3
MF	GO:0061629	RNA polymerase II-specific DNA-binding transcription factor binding	5/80	299/18367	0.00984502	0.0469532	0.0322056	CDKN2A/FOS/GABARAPL1/HSPB1/JUN	5

## Sheet: S6
Table S6. KEGG enrichment analysis details.
ID	Description	GeneRatio	BgRatio	pvalue	p.adjust	qvalue	geneID	Count
hsa05418	Fluid shear stress and atherosclerosis	9/64	139/8159	1.16e-06	0.000105334	6.52513e-05	596/857/6347/1843/2353/3458/3725/27035/5563	9
hsa04140	Autophagy - animal	9/64	141/8159	1.30809e-06	0.000105334	6.52513e-05	285973/596/664/23710/3708/440738/5595/5563/58476	9
hsa04621	NOD-like receptor signaling pathway	10/64	184/8159	1.40447e-06	0.000105334	6.52513e-05	596/6347/23710/3569/3708/3725/440738/5595/171389/10628	10
hsa04066	HIF-1 signaling pathway	8/64	109/8159	1.86432e-06	0.000105334	6.52513e-05	596/1026/2064/3458/3569/5595/4843/7037	8
hsa01522	Endocrine resistance	7/64	98/8159	1.032e-05	0.00043397	0.000268831	596/1026/1029/2064/2353/3725/5595	7
hsa04933	AGE-RAGE signaling pathway in diabetic complications	7/64	100/8159	1.17954e-05	0.00043397	0.000268831	596/6347/3569/3725/5595/27035/50507	7
hsa05142	Chagas disease	7/64	102/8159	1.34416e-05	0.00043397	0.000268831	6347/2353/3458/3569/3725/5595/4843	7
hsa04137	Mitophagy - animal	6/64	72/8159	1.91354e-05	0.000520356	0.000322345	285973/664/23710/3725/440738/65018	6
hsa01524	Platinum drug resistance	6/64	73/8159	2.07222e-05	0.000520356	0.000322345	596/332/1026/1029/2064/5595	6
hsa05417	Lipid and atherosclerosis	9/64	215/8159	4.05395e-05	0.000916192	0.000567553	596/6347/2353/3569/3708/3725/5595/27035/7436	9
hsa04012	ErbB signaling pathway	6/64	85/8159	4.94788e-05	0.000995646	0.000616772	1026/2064/3725/5595/9542/10718	6
hsa05210	Colorectal cancer	6/64	86/8159	5.28662e-05	0.000995646	0.000616772	596/332/1026/2353/3725/5595	6
hsa04068	FoxO signaling pathway	7/64	131/8159	6.79834e-05	0.00118187	0.000732129	664/1026/23710/3569/5595/5106/5563	7
hsa05323	Rheumatoid arthritis	6/64	93/8159	8.21263e-05	0.0013137	0.000813795	534/6347/2353/3458/3569/3725	6
hsa04657	IL-17 signaling pathway	6/64	94/8159	8.71923e-05	0.0013137	0.000813795	6347/2353/3458/3569/3725/5595	6
hsa05167	Kaposi sarcoma-associated herpesvirus infection	8/64	194/8159	0.000125102	0.00176707	0.00109464	1026/2353/3569/3708/3725/440738/5595/7538	8
hsa05161	Hepatitis B	7/64	162/8159	0.000256573	0.00332845	0.00206187	596/332/1026/2353/3569/3725/5595	7
hsa04726	Serotonergic synapse	6/64	115/8159	0.000265098	0.00332845	0.00206187	239/246/247/1843/3708/5595	6
hsa05219	Bladder cancer	4/64	41/8159	0.000280473	0.00333615	0.00206664	1026/1029/2064/5595	4
hsa05133	Pertussis	5/64	76/8159	0.000305016	0.00334064	0.00206942	2353/3569/3725/5595/4843	5
hsa05140	Leishmaniasis	5/64	77/8159	0.000324242	0.00334064	0.00206942	2353/3458/3725/5595/4843	5
hsa05208	Chemical carcinogenesis - reactive oxygen species	8/64	223/8159	0.000325195	0.00334064	0.00206942	1645/1646/8644/2353/3725/5595/27035/50507	8
hsa01521	EGFR tyrosine kinase inhibitor resistance	5/64	79/8159	0.000365438	0.00359082	0.0022244	596/2064/3569/5595/9542	5
hsa05144	Malaria	4/64	50/8159	0.000605027	0.00569734	0.00352933	6347/3039/3458/3569	4
hsa04210	Apoptosis	6/64	136/8159	0.000651483	0.00588941	0.0036483	596/332/2353/3708/3725/5595	6
hsa05215	Prostate cancer	5/64	97/8159	0.000937862	0.00815218	0.00505003	596/1026/2064/5595/6935	5
hsa04921	Oxytocin signaling pathway	6/64	154/8159	0.00124727	0.0103754	0.00642722	1026/2353/3708/3725/5595/5563	6
hsa00590	Arachidonic acid metabolism	4/64	61/8159	0.00128544	0.0103754	0.00642722	8644/239/246/247	4
hsa04928	Parathyroid hormone synthesis, secretion and action	5/64	106/8159	0.00139725	0.010889	0.00674537	596/1026/2353/3708/5595	5
hsa04659	Th17 cell differentiation	5/64	108/8159	0.00151858	0.01144	0.0070867	2353/3458/3569/3725/5595	5
hsa05166	Human T-cell leukemia virus 1 infection	7/64	222/8159	0.00167042	0.0121779	0.00754385	1026/1029/2353/3569/3725/5595/7538	7
hsa04668	TNF signaling pathway	5/64	112/8159	0.00178431	0.0126017	0.00780637	6347/2353/3569/3725/5595	5
hsa05223	Non-small cell lung cancer	4/64	72/8159	0.00237632	0.0162742	0.0100814	1026/1029/2064/5595	4
hsa04115	p53 signaling pathway	4/64	73/8159	0.00249944	0.0166139	0.0102918	596/1026/1029/6241	4
hsa05206	MicroRNAs in cancer	8/64	310/8159	0.00275192	0.0177695	0.0110077	596/1026/1029/2064/5595/3925/8626/6935	8
hsa05212	Pancreatic cancer	4/64	76/8159	0.00289505	0.0180642	0.0111902	1026/1029/2064/5595	4
hsa05143	African trypanosomiasis	3/64	37/8159	0.00295742	0.0180642	0.0111902	3039/3458/3569	3
hsa04380	Osteoclast differentiation	5/64	128/8159	0.00319734	0.0190158	0.0117797	2353/3458/3725/5595/27035	5
hsa04216	Ferroptosis	3/64	41/8159	0.00396805	0.0229944	0.0142443	246/440738/7037	3
hsa05135	Yersinia infection	5/64	137/8159	0.00427806	0.024171	0.0149732	6347/2353/3569/3725/5595	5
hsa04915	Estrogen signaling pathway	5/64	138/8159	0.00441243	0.0243222	0.0150668	596/2353/3708/3725/5595	5
hsa04371	Apelin signaling pathway	5/64	139/8159	0.0045498	0.0244823	0.015166	3708/440738/5595/4843/5563	5
hsa05235	PD-L1 expression and PD-1 checkpoint pathway in cancer	4/64	89/8159	0.0051075	0.0268441	0.0166291	2353/3458/3725/5595	4
hsa04658	Th1 and Th2 cell differentiation	4/64	92/8159	0.00574376	0.0289323	0.0179227	2353/3458/3725/5595	4
hsa05224	Breast cancer	5/64	147/8159	0.00576086	0.0289323	0.0179227	1026/2064/2353/3725/5595	5
hsa04151	PI3K-Akt signaling pathway	8/64	354/8159	0.00613934	0.0301629	0.018685	596/1026/2064/3569/5595/4602/5106/5563	8
hsa04218	Cellular senescence	5/64	156/8159	0.00737796	0.035477	0.0219769	1026/1029/3569/3708/5595	5
hsa04010	MAPK signaling pathway	7/64	294/8159	0.00786235	0.0370186	0.0229319	1843/2064/2353/3315/3725/5595/3925	7
hsa05163	Human cytomegalovirus infection	6/64	225/8159	0.00813508	0.0372549	0.0230783	6347/1026/1029/3569/3708/5595	6
hsa05146	Amoebiasis	4/64	102/8159	0.00824224	0.0372549	0.0230783	3315/3458/3569/4843	4
hsa04620	Toll-like receptor signaling pathway	4/64	104/8159	0.0088153	0.0375898	0.0232857	2353/3569/3725/5595	4
hsa04625	C-type lectin receptor signaling pathway	4/64	104/8159	0.0088153	0.0375898	0.0232857	3569/3708/3725/5595	4
hsa04660	T cell receptor signaling pathway	4/64	104/8159	0.0088153	0.0375898	0.0232857	2353/3458/3725/5595	4
hsa04931	Insulin resistance	4/64	108/8159	0.0100385	0.0420128	0.0260256	3569/5106/5563/57761	4
hsa05213	Endometrial cancer	3/64	58/8159	0.0104518	0.0429473	0.0266045	1026/2064/5595	3
hsa05145	Toxoplasmosis	4/64	112/8159	0.0113671	0.0446689	0.027671	596/3458/5595/4843	4
hsa05022	Pathways of neurodegeneration - multiple diseases	9/64	476/8159	0.0113904	0.0446689	0.027671	596/3569/3708/440738/5595/4843/27035/50507/65018	9
hsa04730	Long-term depression	3/64	60/8159	0.0114637	0.0446689	0.027671	2895/3708/5595	3
hsa04725	Cholinergic synapse	4/64	113/8159	0.0117162	0.0448789	0.0278011	596/2353/3708/5595	4
hsa00140	Steroid hormone biosynthesis	3/64	61/8159	0.0119902	0.045163	0.0279771	1645/1646/8644	3
hsa05131	Shigellosis	6/64	247/8159	0.0125386	0.0464545	0.0287771	596/664/3708/3725/440738/5595	6
hsa05152	Tuberculosis	5/64	180/8159	0.013194	0.0480942	0.0297929	596/3458/3569/5595/4843	5
